# Supplementary material for: Farmers’ willingness to pay for foot and mouth disease vaccine in different cattle production systems in Amhara region of Ethiopia
Source: PLoS One. 2020 Oct 2;15(10):e0239829. doi: 10.1371/journal.pone.0239829 (PMC7531826; doi:10.1371/journal.pone.0239829)
Supplement: S1 Dataset — (XLSX) [file pone.0239829.s002.xlsx]

## Sheet: whole data (MCL and MO) 
ID	sex	age	district	prodsystem	educationstatus	householdsize	mainlivilhood	no.ofcattle	no.ofsheep	no.ofgoat	no.ofdonkey	no.ofhorse	no.ofmule	no.ofchichken	TLU	cattleincome	milkincome	breed	cattleforbusiness	mainvetservice	everusedvaccine	frequencyofFMDOB	impactonMilk	impactondraftpower	impactonmortality	impactonbodycondition	impactontreatmentcost	impactpreceptionscore	vaccineprevent	vaccinedoesotcure	onevaccineonediseasee	vaccineisforlimitedperiod	vaccinekowldgescore	bid1	bid1respose	bid2	bid2response	lowerboun	upperbound
1	1	50	1	0	2	6	0	12	0	10	2	0	0	0	11.4	20000	0	2	0	3	1	2	3	3	1	3	1	10	1	0	0	1	2	60	0	30	1	30	60
2	1	53	1	0	2	5	0	8	0	10	3	0	0	0	9.1	10000	0	1	0	3	1	2	3	3	1	3	1	10	1	1	1	1	4	80	0	40	0	0	40
3	1	50	1	0	1	6	0	5	0	6	0	0	0	0	4.7	0	0	1	0	3	1	2	3	3	1	3	1	10	1	1	1	0	3	60	0	30	0	0	30
4	1	59	1	0	1	8	0	2	0	3	1	0	0	1	2.51	0	0	1	0	3	1	1	1	3	2	3	2	9	1	1	0	1	3	80	0	40	0	0	40
5	1	50	1	0	1	4	0	4	0	0	3	0	0	0	4.3	0	0	1	0	3	1	1	3	3	2	3	2	11	1	1	1	1	4	60	0	30	1	30	60
6	1	49	1	0	1	6	0	5	0	0	1	0	0	0	4	0	0	1	0	3	1	2	3	3	2	3	1	11	1	1	1	1	4	80	0	40	1	40	80
7	1	46	1	0	2	5	0	6	6	0	2	0	0	0	6.4	13000	0	1	0	3	1	1	3	3	2	3	2	11	1	1	1	1	4	80	0	40	0	0	80
8	1	47	1	0	1	6	0	4	10	5	1	0	0	10	6.4	0	0	1	0	3	1	1	2	2	1	2	2	8	1	1	1	1	4	40	0	20	1	20	40
9	1	49	1	0	1	7	0	5	0	5	1	0	0	5	5.05	0	0	1	0	3	1	1	2	3	1	3	1	8	1	1	1	1	4	80	0	40	1	40	80
10	1	48	1	0	2	6	0	4	0	4	1	0	0	8	4.18	0	0	1	0	3	1	1	3	3	1	3	1	9	1	1	1	1	4	40	1	60	0	40	60
11	1	46	1	0	2	5	0	6	4	0	0	0	0	0	5	20000	0	2	1	3	1	2	3	3	1	1	2	9	1	1	1	1	4	40	0	20	1	20	40
12	1	46	1	0	1	5	0	8	10	0	2	0	0	5	8.65	20000	0	2	1	3	1	2	3	3	2	3	2	12	1	1	1	1	4	40	1	60	1	60
13	1	54	1	0	1	6	0	15	0	4	3	0	0	0	12.8	0	0	1	0	3	1	2	3	3	2	3	2	12	1	0	0	1	2	80	1	120	0	80	120
14	1	48	1	0	1	7	0	5	4	6	1	0	0	5	6.05	0	0	1	0	3	1	2	3	3	2	3	2	12	1	1	1	1	4	40	1	60	0	40	60
15	1	49	1	0	1	5	0	4	0	6	1	0	0	5	4.55	10000	0	1	1	3	1	1	3	3	1	3	2	10	1	1	1	1	4	40	1	60	0	40	60
16	0	42	1	0	1	4	0	2	0	3	1	0	0	0	2.5	0	0	1	0	3	1	1	3	3	1	3	2	10	1	0	0	1	2	60	0	30	0	0	30
17	1	42	1	0	1	7	0	6	0	6	2	0	0	0	6.4	0	0	1	0	3	1	1	3	3	1	3	1	9	1	1	1	1	4	60	0	30	0	0	30
18	1	45	1	0	1	10	0	7	0	0	2	0	0	0	5.9	9000	0	1	0	3	1	1	3	3	1	3	1	9	1	1	1	1	4	80	0	40	0	0	40
19	1	35	1	0	1	4	0	8	0	0	0	0	0	30	5.9	0	0	1	0	3	1	1	3	3	1	3	1	9	1	1	1	1	4	60	0	30	0	0	30
20	1	47	1	0	1	7	0	8	0	4	1	0	0	20	7.1	0	0	1	0	3	1	1	3	3	1	3	1	9	1	1	1	1	4	60	0	30	1	30	60
21	1	44	1	0	1	8	0	4	0	6	2	0	0	10	5.1	0	0	1	0	3	1	1	3	3	1	3	2	10	1	0	0	1	2	40	0	20	1	20	40
22	1	55	1	0	1	7	0	6	0	8	3	0	0	8	7.38	11000	0	1	0	3	1	1	3	3	2	3	2	11	1	1	1	1	4	20	1	30	0	20	30
23	1	38	1	0	1	7	0	6	0	0	3	0	0	10	5.8	0	0	1	0	3	1	1	3	3	2	3	2	11	1	0	1	1	3	60	0	30	0	0	30
24	1	58	1	0	1	10	0	5	0	4	1	0	0	3	4.83	0	0	1	0	3	1	1	2	2	2	3	2	10	1	1	1	1	4	80	0	40	0	0	40
25	1	50	1	0	1	10	0	12	0	15	2	0	0	15	12.55	14148	0	1	0	3	1	1	2	3	2	3	2	10	1	0	0	1	2	20	1	30	0	20	30
26	1	52	1	0	1	8	0	15	0	10	2	0	0	0	13.5	20000	0	1	1	3	1	2	3	3	1	3	1	10	1	1	1	1	4	40	1	60	0	40	60
27	1	56	1	0	2	8	0	17	0	15	4	0	0	0	16.9	30000	0	2	1	3	1	2	3	3	1	3	1	10	1	1	1	1	4	20	1	30	1	30
28	1	46	1	0	2	5	0	17	10	0	2	0	0	0	14.9	14148	0	2	1	3	1	2	2	3	1	3	1	9	1	1	1	1	4	20	1	30	0	20	30
29	1	42	1	0	2	6	0	6	2	0	1	0	0	0	5.1	0	0	1	0	3	1	2	3	3	1	3	3	12	1	1	1	1	4	80	0	40	1	40	80
30	1	50	1	0	2	7	0	7	4	5	1	0	0	0	7.2	0	0	2	0	3	1	1	3	3	1	3	2	10	1	1	1	1	4	80	0	40	1	40	80
31	1	40	1	0	2	6	0	4	3	0	1	0	0	0	3.9	9000	0	2	0	3	1	1	3	3	2	3	2	11	1	1	1	1	4	20	1	30	1	30
32	1	45	1	0	2	6	0	4	2	0	1	0	0	0	3.7	16000	0	1	1	3	1	2	3	3	1	3	2	11	1	1	1	1	4	40	1	60	1	60
33	1	58	1	0	1	4	0	6	5	0	1	0	0	0	5.7	14148	0	1	0	3	1	1	3	3	1	3	2	10	1	1	1	1	4	60	1	90	0	60	90
34	1	42	1	0	2	6	0	6	4	0	1	0	0	0	5.5	14148	0	2	0	3	1	1	3	3	1	3	2	10	1	1	1	1	4	60	1	90	0	60	90
35	1	50	1	0	2	6	0	7	5	0	1	0	0	20	6.6	14148	0	2	0	3	1	2	2	2	2	2	2	10	1	1	1	1	4	20	1	30	1	30
36	1	48	1	0	1	5	0	4	5	0	1	0	0	0	4.3	0	0	1	0	3	1	2	2	2	2	2	2	10	1	0	0	1	2	20	1	30	1	30
37	1	40	1	0	1	7	0	8	2	5	1	0	0	0	7.5	14148	0	1	1	3	1	1	3	3	1	3	2	10	1	1	1	1	4	60	1	90	0	60	90
38	1	39	1	0	1	8	0	6	2	3	1	0	0	0	5.7	0	0	1	0	3	1	1	3	3	2	3	2	11	1	1	1	1	4	40	1	60	1	60
39	1	45	1	0	1	6	0	7	0	5	2	0	0	0	6.9	0	0	1	0	3	1	2	3	3	2	3	2	12	1	1	1	1	4	40	1	60	1	60
40	1	49	1	0	1	6	0	5	0	0	1	0	0	0	4	0	0	1	0	3	1	1	3	3	2	3	2	11	1	1	1	1	4	40	1	60	0	40	60
41	1	49	1	0	1	4	0	7	0	4	1	0	0	0	6.2	13000	0	1	1	3	1	1	2	2	2	2	2	9	1	1	1	1	4	20	1	30	1	30
42	1	49	1	0	2	8	0	5	0	8	2	0	0	0	6.1	0	0	1	0	3	1	1	2	2	2	3	2	10	1	0	0	1	2	80	0	40	1	40	80
43	1	45	1	0	2	6	0	4	0	3	1	0	0	0	3.9	14148	0	1	0	3	1	1	3	3	1	3	2	10	1	1	0	1	3	20	1	30	0	20	30
44	1	45	1	0	1	6	0	5	3	0	1	0	0	0	4.6	0	0	1	0	3	1	1	2	2	1	3	2	9	1	1	1	1	4	20	1	30	0	20	30
45	1	48	1	0	1	6	0	5	0	10	1	0	0	5	6.05	10000	0	1	0	3	1	2	3	3	1	3	3	12	1	1	1	1	4	60	0	30	1	30	60
46	1	52	1	0	1	6	0	6	4	6	0	0	0	0	6.2	0	0	1	0	3	1	1	2	2	2	3	1	9	1	1	1	1	4	60	0	30	1	30	60
47	1	50	1	0	2	6	0	10	10	5	2	0	0	5	11.05	12000	0	2	1	3	1	1	2	2	1	3	1	8	1	1	1	1	4	20	1	30	1	30
48	1	45	1	0	2	6	0	7	10	0	1	0	0	0	7.4	0	0	1	0	3	1	1	2	2	2	2	1	8	1	1	1	1	4	80	0	40	1	40	80
49	1	48	1	0	1	5	0	10	5	4	2	0	0	5	9.85	14148	0	1	0	3	1	1	3	3	1	3	2	10	1	1	1	1	4	80	1	120	0	80	120
50	1	52	1	0	1	7	0	8	0	5	2	0	0	4	7.64	10000	0	1	0	3	1	2	3	3	1	3	1	10	1	1	1	1	4	60	1	90	0	60	90
51	1	45	1	0	2	7	0	6	4	0	1	0	0	0	5.5	0	0	1	0	3	1	1	2	3	1	3	2	9	1	1	1	1	4	80	0	40	1	40	80
52	1	34	1	0	2	8	0	14	0	6	1	0	0	3	11.53	10500	0	1	0	3	1	2	2	3	2	3	1	10	1	1	1	1	4	40	1	60	1	60
53	1	45	1	0	2	9	0	3	0	3	0	0	0	0	2.7	0	0	1	1	2	0	3	1	3	1	3	2	10	1	0	1	0	2	60	1	90	1	90
54	1	45	1	0	1	8	0	5	5	0	2	0	0	0	5.5	8000	0	2	1	3	1	2	3	3	1	3	1	10	1	1	0	1	3	20	1	30	0	20	30
55	1	38	1	0	1	5	0	2	0	7	1	0	0	0	3.3	0	0	1	0	3	1	1	3	3	2	3	1	10	1	1	1	1	4	20	1	30	1	30
56	1	54	1	0	2	5	0	8	20	0	2	0	0	2	10.62	0	0	2	1	3	1	1	3	3	1	2	1	8	1	1	1	1	4	80	0	40	1	40	80
57	1	49	1	0	2	7	0	8	2	0	0	0	0	0	6	10000	0	1	1	3	1	1	3	3	1	2	3	10	1	0	1	1	3	20	0	10	1	10	20
58	1	40	1	0	2	5	0	8	5	0	1	0	0	0	7.1	0	0	1	0	3	1	1	3	3	1	3	1	9	1	0	0	1	2	80	0	40	0	0	40
59	1	40	1	0	1	6	0	10	0	15	2	0	0	0	11	0	0	1	0	3	1	1	2	2	2	3	2	10	1	1	1	1	4	40	1	60	1	60
60	1	60	1	0	1	8	0	2	4	0	1	0	0	0	2.7	20000	0	1	1	3	1	1	2	2	2	3	2	10	1	1	1	1	4	40	1	60	1	60
61	1	58	1	0	1	9	0	10	0	10	2	0	0	0	10	20000	0	1	1	3	1	1	2	3	1	3	3	10	1	0	1	1	3	40	1	60	0	40	60
62	1	60	1	0	1	7	0	1	0	0	1	0	0	0	1.2	0	0	1	0	3	1	1	2	2	2	2	2	9	1	0	0	1	2	20	1	30	0	20	30
63	1	47	1	0	1	7	0	14	7	12	2	0	0	0	14.6	14148	0	1	0	3	1	2	2	3	2	3	2	11	1	1	1	1	4	60	0	30	1	30	60
64	1	50	1	0	2	6	0	3	6	0	0	0	0	1	3.31	14148	0	1	0	3	1	1	2	2	1	3	2	9	1	1	1	1	4	20	0	10	1	10	20
65	1	56	1	0	1	6	0	15	0	25	1	0	0	20	16.2	0	0	1	0	3	1	1	2	3	1	3	2	9	1	1	1	1	4	60	0	30	1	30	60
66	1	60	1	0	1	6	0	2	0	0	1	0	0	4	1.94	10000	0	1	1	3	1	1	3	3	2	3	2	11	1	1	1	1	4	60	0	30	1	30	60
67	1	58	1	0	1	7	0	15	0	25	1	0	0	10	16.1	14148	0	1	0	3	1	1	3	3	1	2	2	9	1	0	1	1	3	80	0	40	0	0	40
68	1	40	1	0	1	6	0	4	0	0	2	0	0	1	3.81	9000	0	1	0	3	1	1	3	3	2	3	2	11	1	0	1	1	3	80	0	40	0	0	40
69	1	60	1	0	1	6	0	12	0	5	2	0	0	5	10.45	0	0	1	0	3	1	1	3	3	1	3	3	11	1	0	1	1	3	60	1	90	0	60	90
70	1	35	1	0	2	3	0	2	0	0	1	0	0	0	1.9	15000	0	1	1	3	1	1	3	3	1	3	1	9	1	1	1	1	4	20	1	30	1	30
71	1	40	1	0	1	7	0	20	0	18	2	0	0	0	18.6	0	0	1	0	3	1	1	2	2	2	2	2	9	1	1	1	1	4	40	1	60	1	60
72	1	63	1	0	1	7	0	4	0	0	0	0	0	0	2.8	0	0	1	0	3	1	1	2	2	2	2	2	9	1	0	0	1	2	20	1	30	1	30
73	1	50	1	0	1	6	0	3	0	0	0	0	0	0	2.1	15000	0	1	1	3	1	2	3	3	2	2	1	10	1	1	0	1	3	40	1	60	0	40	60
74	1	48	1	0	1	7	0	10	0	0	2	0	0	0	8	10000	0	1	1	3	1	1	3	3	3	2	2	11	1	1	1	1	4	40	1	60	1	60
75	1	50	1	0	1	6	0	1	0	0	1	0	0	0	1.2	12000	0	1	1	3	1	1	2	2	1	3	3	10	1	0	1	1	3	60	0	30	1	30	60
76	1	53	1	0	1	8	0	10	0	15	1	0	0	0	10.5	15000	0	1	1	3	1	1	3	2	2	2	2	10	1	1	1	1	4	40	1	60	0	40	60
77	1	40	1	0	1	2	0	4	0	0	1	0	0	0	3.3	15000	0	1	1	3	1	1	1	1	1	2	1	6	1	1	1	1	4	80	0	40	1	40	80
78	1	52	1	0	1	8	0	6	4	0	1	0	0	0	5.5	13000	0	1	1	3	1	1	3	3	1	3	1	9	1	1	1	1	4	40	1	60	0	40	60
79	1	48	1	0	1	4	0	4	2	0	1	0	0	0	3.7	0	0	1	0	3	1	1	3	3	1	3	2	10	1	1	1	1	4	40	0	20	1	20	40
80	1	43	1	0	1	7	0	6	5	0	1	0	0	0	5.7	14148	0	1	1	3	1	2	3	3	1	3	2	11	1	0	0	1	2	20	1	30	1	30
81	1	39	1	0	2	7	0	8	5	0	2	0	0	0	7.6	0	0	1	0	3	1	2	2	3	1	3	1	9	1	1	1	1	4	80		40	1
82	1	54	1	0	2	6	0	15	0	30	3	0	0	0	18	14148	0	1	0	3	1	2	3	3	1	3	1	10	1	1	1	1	4	80	0	40	0	0	40
83	1	50	1	0	1	6	0	10	0	7	1	0	0	0	8.9	0	0	1	0	3	1	2	2	3	1	3	1	9	1	1	1	1	4	80	0	40	0	0	40
84	1	27	1	0	1	2	0	1	0	0	0	0	0	2	0.72	0	0	1	0	3	1	1	3	3	2	3	2	11	1	1	1	1	4	20	0	10	1	10	20
85	1	25	1	0	2	2	0	8	0	6	0	0	0	5	6.85	0	0	2	0	3	1	1	3	3	2	3	2	11	1	0	0	1	2	60	1	90	0	60	90
86	1	42	1	0	2	7	0	8	0	12	3	0	0	20	9.7	13000	0	2	1	3	1	1	3	3	1	3	2	10	1	1	1	1	4	80	1	120	0	80	120
87	1	38	1	0	2	5	0	4	0	2	0	0	0	0	3.2	0	0	1	0	3	1	1	3	3	2	3	2	11	1	1	1	1	4	60	1	90	0	60	90
88	1	60	1	0	1	6	0	8	4	0	2	0	0	3	7.43	9000	0	2	1	3	1	1	3	3	1	3	2	10	1	1	1	1	4	40	1	60	1	60
89	1	55	1	0	1	8	0	15	0	10	2	0	0	0	13.5	18000	0	2	1	3	1	1	3	3	2	3	2	11	1	1	1	1	4	40	1	60	1	60
90	1	35	1	0	1	3	0	4	0	0	0	0	0	5	2.85	0	0	1	0	3	1	1	3	3	2	3	2	11	1	1	1	1	4	60	0	30	1	30	60
91	1	53	1	0	1	10	0	10	0	0	3	0	0	0	8.5	0	0	1	0	3	1	2	3	3	2	3	3	13	1	0	1	1	3	20	1	30	1	30
92	1	55	1	0	1	8	0	5	0	2	0	0	0	10	4	0	0	1	0	3	1	1	3	3	1	3	1	9	1	0	0	1	2	80		40	1
93	1	45	1	0	1	5	0	6	0	0	1	0	0	0	4.7	0	0	1	0	3	1	1	3	3	1	3	2	10	1	1	1	1	4	40	1	60	0	40	60
94	1	55	1	0	1	5	0	1	0	8	1	0	0	1	2.81	0	0	1	0	3	1	1	3	3	1	3	2	10	1	1	1	1	4	60	0	30	1	30	60
95	1	70	1	0	1	5	0	4	0	0	0	0	0	2	2.82	0	0	1	0	3	1	1	2	3	1	3	2	9	1	1	1	1	4	20	1	30	0	20	30
96	1	49	1	0	1	9	0	8	3	7	1	0	0	1	8.11	0	0	1	0	3	1	1	2	3	1	3	2	9	1	1	1	1	4	20	1	30	0	20	30
97	1	52	1	0	2	7	0	8	0	15	2	0	0	0	9.6	0	0	1	0	3	1	2	2	3	1	3	1	9	1	1	0	1	3	20	0	10	1	10	20
98	1	50	2	0	2	6	0	7	6	0	2	1	0	3	7.93	26150	0	2	0	3	1	1	3	3	3	1	1	9	1	1	1	1	4	20	1	30	0	20	30
99	1	50	2	0	1	7	0	6	4	0	3	1	0	0	7.3	0	0	1	0	3	1	1	3	3	1	1	1	7	1	1	1	1	4	60	0	30	1	30	60
100	1	27	2	0	1	4	0	4	0	0	0	2	0	0	4.4	0	0	2	1	3	1	1	3	3	1	3	1	9	1	0	1	1	3	40	0	20	0	0	20
101	1	55	2	0	1	11	0	6	5	0	2	0	1	4	6.94	0	0	2	0	3	1	3	3	3	1	3	1	11	1	0	0	1	2	60	1	90	1	90
102	1	60	2	0	1	6	0	6	10	4	0	1	1	0	8.5	0	0	2	0	3	1	1	3	3	1	3	1	9	1	1	1	1	4	20	0	10	1	10	20
103	1	54	2	0	1	4	0	5	8	2	3	1	1	0	8.5	0	0	2	0	3	1	1	3	3	1	3	1	9	1	1	1	1	4	40	0	20	0	0	20
104	1	45	2	0	2	6	0	5	3	0	1	0	0	3	4.63	0	0	2	0	3	1	1	3	3	1	3	1	9	1	1	1	1	4	20	0	10	1	10	20
105	1	57	2	0	2	6	0	4	1	0	2	0	0	4	4.04	0	0	2	0	3	1	1	3	3	1	3	1	9	1	0	0	1	2	60	0	30	0	0	30
106	1	47	2	0	2	5	0	6	3	0	1	0	0	3	5.33	0	0	1	0	3	1	2	2	3	1	3	3	11	1	0	0	0	1	20	1	30	1	30
107	1	52	2	0	1	6	0	5	10	0	2	1	0	0	7.3	0	0	1	0	3	1	1	3	3	2	2	3	11	1	0	0	1	2	80	0	40	1	40	80
108	1	35	2	0	2	3	0	3	2	0	1	0	0	3	3.03	0	0	2	0	3	1	1	1	2	1	2	1	6	1	1	0	1	3	20	0	10	0	0	10
109	1	55	2	0	2	9	0	6	4	0	1	0	0	10	5.6	0	0	2	0	2	1	2	1	3	1	3	1	8	1	1	0	1	3	40	0	20	0	0	20
110	1	40	2	0	1	6	0	6	4	5	2	0	0	10	7.1	0	0	1	0	3	1	1	1	3	1	3	3	9	1	0	0	1	2	20	1	30	0	20	30
111	1	39	2	0	2	3	0	5	10	0	1	0	1	8	6.78	15000	0	2	1	3	1	2	2	3	1	3	2	10	1	0	0	1	2	40	0	20	0	0	20
112	1	55	2	0	1	5	0	4	0	0	2	0	0	5	3.85	0	0	2	1	2	1	2	1	3	2	3	3	11	1	1	1	1	4	40	0	20	0	0	20
113	1	35	2	0	2	3	0	4	2	0	0	0	0	3	3.23	0	0	1	0	3	1	2	1	3	2	3	3	11	1	0	0	1	2	40	0	20	0	0	20
114	1	55	2	0	2	6	0	8	9	0	1	0	0	0	7.9	15000	0	2	1	2	1	2	3	3	1	3	1	10	1	0	1	1	3	20		10	1
115	1	40	2	0	1	3	0	4	3	0	1	0	0	5	3.95	0	0	2	0	3	1	1	3	3	1	3	3	11	1	0	0	0	1	40	0	20	1	20	40
116	1	60	2	0	1	8	0	10	15	0	0	1	0	8	10.88	0	0	1	0	2	1	2	2	3	1	3	1	9	1	1	0	0	2	80	0	40	0	0	40
117	1	45	2	0	1	6	0	6	4	0	2	0	0	3	6.03	0	0	2	0	2	1	2	3	3	1	3	3	12	1	0	0	1	2	20	1	30	0	20	30
118	1	53	2	0	1	6	0	8	15	0	2	0	1	0	10.3	0	0	1	0	3	1	2	3	3	1	3	2	11	1	0	0	1	2	80	0	40	0	0	40
119	1	47	2	0	2	5	0	6	7	0	2	0	0	5	6.65	0	0	2	0	2	1	1	3	3	1	3	2	10	1	1	1	1	4	80	0	40	0	0	40
120	0	34	2	0	1	4	0	5	8	0	1	0	0	4	5.64	0	0	1	0	2	1	1	2	3	1	3	2	9	1	1	0	1	3	40	0	20	1	20	40
121	0	35	2	0	1	4	0	8	6	0	2	1	0	5	8.65	12000	0	2	1	3	1	2	3	3	1	3	1	10	1	0	0	1	2	60	0	30	0	0	30
122	1	47	2	0	1	4	0	2	4	0	0	0	0	4	2.24	3200	0	3	0	3	0	2	3	2	1	2	1	9	1	0	1	0	2	40	1	60	0	40	60
123	1	48	2	0	1	5	0	6	12	6	1	0	1	0	9	0	0	1	0	2	1	1	3	3	1	3	1	9	1	1	0	1	3	40	0	20	1	20	40
124	1	45	2	0	1	6	0	6	7	0	3	0	0	5	7.15	20000	0	1	1	2	1	1	2	2	3	3	1	10	1	1	1	1	4	80	1	120	0	80	120
125	1	27	2	0	1	6	0	2	4	0	0	0	0	2	2.22	0	0	1	0	3	1	1	3	1	1	2	2	9	1	1	1	1	4	20	1	30	1	30
126	1	35	2	0	1	3	0	3	0	0	1	0	0	4	2.64	0	0	1	0	2	1	1	3	3	1	3	1	9	1	1	0	1	3	40	1	60	1	60
127	1	45	2	0	1	5	0	7	5	0	1	0	0	6	6.46	0	0	1	0	2	1	1	2	3	1	2	2	8	1	1	1	1	4	60	0	30	0	0	30
128	1	62	2	0	1	8	0	7	8	0	0	1	0	8	7.38	14148	25000	1	0	3	1	2	3	3	1	3	2	11	1	0	1	1	3	40	0	20	1	20	40
129	1	34	2	0	1	4	0	6	3	0	1	0	0	0	5.3	0	0	2	1	3	0	1	3	3	1	3	2	10	1	1	0	1	3	20	1	30	0	20	30
130	1	50	2	0	1	5	0	5	5	0	2	0	1	0	6.2	0	0	1	0	3	1	2	3	2	1	3	2	11	1	1	1	1	4	60	1	90	1	90
131	1	48	2	0	2	6	0	6	2	2	2	1	0	0	6.8	3300	0	2	1	3	1	2	3	3	1	3	2	11	1	1	1	1	4	40	0	20	1	20	40
132	1	61	2	0	2	6	0	7	7	0	2	0	1	0	8	1800	0	2	0	3	1	1	3	3	1	2	1	8	1	1	1	1	4	80	0	40	0	0	40
133	1	60	2	0	1	6	0	6	6	0	5	0	0	4	7.94	10000	0	1	0	3	1	1	3	3	1	3	1	9	1	1	1	1	4	20	0	10	0	0	10
134	1	60	2	0	2	8	0	8	3	0	1	0	0	2	6.72	0	0	1	1	3	1	3	3	3	1	3	1	11	1	1	0	1	3	60	0	30	0	0	30
135	1	65	2	0	1	7	0	3	0	0	2	0	0	0	3.1	25000	0	1	1	3	1	3	3	3	1	2	1	10	1	1	1	1	4	80	0	40	0	0	40
136	1	30	2	0	1	3	0	5	0	6	1	0	0	3	5.23	0	0	2	0	3	1	3	3	3	1	3	2	12	1	1	1	1	4	60	0	30	1	30	60
137	1	42	2	0	1	7	0	3	2	1	1	0	0	0	3.2	0	0	1	0	3	1	1	3	3	1	2	1	8	1	1	1	1	4	80	0	40	0	0	40
138	1	50	2	0	2	6	0	4	0	0	1	0	0	3	3.33	12100	0	1	0	3	1	1	2	3	1	3	1	8	1	1	1	1	4	60	0	30	1	30	60
139	1	55	2	0	2	5	0	5	0	2	2	0	0	0	4.9	9500	0	2	0	3	1	3	2	3	1	3	2	11	1	1	1	1	4	80	0	40	0	0	40
140	1	35	2	0	3	3	0	5	2	0	3	0	0	5	5.45	12000	0	2	1	3	1	1	3	3	1	2	1	8	1	1	1	1	4	40	0	20	1	20	40
141	1	60	2	0	2	7	0	5	0	0	1	0	0	1	4.01	6100	0	2	0	3	1	1	3	3	1	3	1	9	0	0	0	1	1	20	0	10	1	10	20
142	0	60	2	0	1	3	0	10	10	0	1	0	0	2	9.52	0	0	2	0	3	1	3	3	3	1	3	1	11	1	1	0	1	3	60	1	90	1	90
143	1	36	2	0	2	5	0	5	5	0	2	0	0	2	5.52	0	0	1	0	3	1	3	2	3	1	3	1	10	1	1	0	1	3	80	0	40	0	0	40
144	1	30	2	0	2	5	0	6	3	0	1	0	0	4	5.34	10000	0	2	0	3	1	2	3	3	1	3	1	10	0	0	1	1	2	40	0	20	1	20	40
145	1	39	2	0	1	3	0	4	6	0	1	0	0	3	4.53	0	0	1	0	3	1	2	2	3	1	3	1	9	1	1	0	1	3	20	1	30	1	30
146	1	37	2	0	1	4	0	6	16	0	1	0	0	3	7.93	9000	0	2	1	3	1	3	3	3	2	2	3	13	1	0	0	1	2	40	0	20	1	20	40
147	1	47	2	0	1	5	0	7	12	0	1	0	0	8	7.88	18000	0	2	1	3	1	2	3	3	1	3	3	12	1	1	0	1	3	40	0	20	0	0	20
148	1	42	2	0	1	5	0	7	8	0	2	0	0	9	7.59	0	0	1	0	2	1	1	1	2	1	2	1	6	1	0	1	0	2	60	0	30	0	0	30
149	1	37	2	0	3	1	0	8	0	0	0	0	0	0	5.6	13000	5000	3	1	3	1	2	3	2	1	3	3	12	1	1	1	1	4	40	1	60	0	40	60
150	1	40	2	0	1	5	0	4	4	0	2	1	0	9	5.49	11000	0	2	0	3	1	1	1	3	1	3	2	8	1	1	0	1	3	60	0	30	0	0	30
151	1	45	2	0	2	6	0	6	10	0	1	1	0	5	7.55	5000	0	1	0	2	1	1	3	3	1	3	3	11	1	0	0	1	2	80	0	40	0	0	40
152	1	45	2	0	2	7	0	6	2	0	1	0	0	4	5.14	0	0	1	0	3	1	1	3	3	1	3	1	9	1	1	0	1	3	80	0	40	0	0	40
153	1	74	2	0	2	6	0	8	4	0	2	1	0	5	8.25	0	0	2	0	3	1	3	3	3	1	3	3	13	1	1	1	1	4	60	0	30	0	0	30
154	1	42	2	0	1	6	0	4	2	0	1	0	0	0	3.7	0	0	1	0	3	1	2	3	3	1	2	1	9	1	1	1	1	4	40	0	20	0	0	20
155	1	35	2	0	1	3	0	3	4	0	0	0	0	0	2.9	0	0	1	0	3	1	1	3	3	1	3	1	9	1	1	1	1	4	20	0	10	1	10	20
156	1	40	2	0	1	6	0	5	3	0	1	0	0	1	4.61	0	0	1	0	3	1	1	2	3	1	3	1	8	1	1	1	1	4	80	0	40	0	0	40
157	1	50	2	0	1	6	0	7	7	0	2	3	1	5	10.45	0	0	3	0	3	1	3	3	3	1	3	1	11	1	1	1	1	4	20	0	10	1	10	20
158	1	48	2	0	3	6	0	6	10	0	3	1	1	0	9.2	0	0	2	1	3	1	2	2	3	1	1	3	9	0	1	1	1	3	60	0	30	0	0	30
159	1	40	2	0	1	4	0	4	2	0	3	1	0	1	5.51	0	0	1	0	3	1	1	2	3	1	3	1	8	1	1	1	1	4	80	0	40	0	0	40
160	1	30	2	0	1	2	0	2	2	0	0	0	0	3	1.83	15000	0	1	1	3	1	2	2	3	1	3	3	11	1	1	1	1	4	60	0	30	1	30	60
161	1	42	2	0	2	7	0	4	3	0	2	0	0	5	4.45	0	0	1	0	3	1	1	3	3	1	3	3	11	1	1	1	1	4	80	0	40	1	40	80
162	1	37	2	0	1	4	0	4	4	0	1	0	0	0	4.1	0	0	1	0	3	1	3	3	3	1	3	1	11	1	1	1	1	4	20	1	30	0	20	30
163	1	46	2	0	1	6	0	9	14	17	2	1	1	0	15	5700	0	2	1	3	1	2	3	2	1	3	2	11	1	1	1	1	4	20	1	30	1	30
164	1	38	2	0	1	6	0	6	5	2	1	0	0	5	6.15	7000	0	1	0	3	1	1	3	3	1	2	2	9	1	1	1	1	4	80	1	120	1	120
165	1	35	2	0	2	7	0	7	5	0	2	0	0	0	6.9	11000	0	2	0	3	1	1	3	3	1	3	2	10	1	1	1	0	3	40	0	20	1	20	40
166	1	60	2	0	2	3	0	4	5	0	3	0	0	0	5.3	7000	0	1	1	3	1	2	3	3	1	3	3	12	1	1	1	1	4	80	0	40	1	40	80
167	1	54	2	0	2	5	0	8	0	7	5	0	1	0	10.2	0	0	2	0	3	1	1	3	3	1	3	2	10	1	1	1	1	4	40	0	20	1	20	40
168	1	49	2	0	3	7	0	7	4	0	1	2	0	5	7.85	13000	0	2	1	3	1	1	3	3	1	2	1	8	1	1	0	1	3	60	1	90	1	90
169	1	58	2	0	2	5	0	5	5	0	1	1	0	0	5.8	3000	0	1	1	3	1	2	3	3	1	2	2	10	1	1	1	1	4	40	0	20	1	20	40
170	1	37	2	0	1	6	0	5	0	4	1	0	0	7	4.87	0	0	2	0	3	1	1	3	3	1	3	1	9	1	1	1	1	4	80	1	120	1	120
171	1	48	2	0	2	7	0	8	18	0	0	1	2	7	11.47	10000	0	2	1	3	1	2	1	3	1	3	3	10	1	1	1	1	4	20	1	30	1	30
172	1	65	2	0	1	7	0	5	7	0	1	0	0	13	5.53	0	0	1	0	2	1	2	1	3	1	3	1	8	1	0	0	1	2	60	0	30	0	0	30
173	1	45	2	0	2	7	0	6	4	0	1	0	0	6	5.56	0	0	2	0	3	1	2	1	3	1	3	3	10	1	1	1	1	4	20	1	30	1	30
174	1	52	2	0	2	8	0	4	13	0	2	0	0	14	6.54	0	0	1	0	2	1	1	1	3	1	3	1	7	1	0	0	1	2	60	0	30	0	0	30
175	1	38	2	0	1	3	0	5	7	0	1	0	0	0	5.4	0	0	2	0	3	1	2	1	3	1	3	1	8	1	0	0	1	2	80	0	40	0	0	40
176	1	65	2	0	1	4	0	7	7	0	1	2	0	2	8.42	0	0	1	1	3	1	1	3	3	1	3	1	9	1	1	1	1	4	20	1	30	1	30
177	1	58	2	0	2	5	0	7	10	0	5	0	1	4	10.14	0	0	2	0	3	1	1	3	3	1	3	1	9	1	1	1	1	4	80	1	120	1	120
178	1	34	2	0	2	4	0	5	4	0	2	1	0	5	6.15	0	0	1	0	3	1	1	3	3	1	3	1	9	1	0	1	1	3	20	1	30	1	30
179	1	45	2	0	2	8	0	5	3	0	2	0	1	4	5.84	26000	0	2	1	3	1	3	3	3	1	3	3	13	1	0	0	1	2	40	0	20	1	20	40
180	1	45	2	0	1	6	0	5	6	0	0	3	1	9	7.89	0	0	1	1	3	1	2	3	3	1	3	3	12	1	1	1	1	4	20	0	10	1	10	20
181	1	40	2	0	2	4	0	4	3	2	1	0	0	0	4.3	0	0	2	1	3	1	1	3	3	1	3	2	10	1	1	1	1	4	80	0	40	0	0	40
182	1	69	2	0	1	5	0	7	2	1	3	0	1	0	7.7	0	0	1	0	3	1	2	3	3	1	3	1	10	1	1	1	1	4	20	0	10	1	10	20
183	1	40	2	0	1	6	0	8	8	0	4	0	1	0	9.9	0	26000	2	0	3	1	2	3	3	1	3	3	12	1	1	1	1	4	40	0	20	1	20	40
184	1	55	2	0	2	5	0	6	2	4	3	1	0	5	7.75	20000	0	3	0	3	1	2	3	3	1	3	1	10	1	1	1	1	4	60	0	30	0	0	30
185	1	52	2	0	2	6	0	6	4	5	1	0	0	0	6.5	0	0	2	0	3	1	1	3	3	1	3	1	9	1	1	1	1	4	60	0	30	0	0	30
186	1	47	2	0	2	7	0	5	4	0	3	0	0	4	5.84	0	0	1	0	3	1	1	3	3	1	3	2	10	1	1	1	1	4	80	0	40	0	0	40
187	1	30	2	0	1	5	0	6	6	0	1	1	0	0	6.7	9000	0	1	0	3	1	1	3	3	1	3	2	10	1	1	0	1	3	60	0	30	0	0	30
188	1	28	2	0	1	3	0	4	5	0	0	0	0	2	3.82	12000	0	1	0	3	1	1	3	3	1	3	1	9	1	1	1	1	4	60	0	30	0	0	30
189	1	55	2	0	2	5	1	8	4	0	0	0	0	0	6.4	30000	10000	3	1	3	1	2	3	3	1	3	3	12	1	1	1	1	4	60	1	90	1	90
190	1	61	2	0	2	9	0	4	0	0	0	0	0	2	2.82	0	8000	3	1	3	1	2	3	2	2	3	3	13	1	0	0	1	2	80	0	40	1	40	80
191	1	35	2	0	3	2	1	10	0	0	0	0	0	0	7	40000	3000	2	1	3	1	3	3	2	1	3	3	13	1	1	1	1	4	60	1	90	1	90
192	1	44	2	0	2	3	0	8	4	0	1	0	0	2	6.92	0	0	2	0	2	1	2	3	3	1	3	3	12	1	0	1	0	2	20	0	10	1	10	20
194	1	57	2	0	2	4	0	7	5	0	1	0	0	10	6.5	0	0	1	0	3	1	1	2	3	1	3	1	8	1	0	0	1	2	40	0	20	0	0	20
195	1	28	2	0	3	6	1	8	0	0	0	0	0	0	5.6	39000	8500	2	1	3	1	2	3	1	1	3	3	12	1	0	1	1	3	80	0	40	1	40	80
196	1	50	2	0	1	8	0	7	8	2	2	1	1	7	9.47	0	0	2	0	3	1	3	3	3	1	3	1	11	1	1	1	1	4	60	0	30	0	0	30
197	1	65	3	1	2	10	0	3	0	0	1	0	0	0	2.6	40000	96000	2	1	3	1	3	3		1	3	1	11	1	0	0	1	2	20	1	30	1	30
198	0	50	3	1	1	7	1	12	0	0	0	0	0	0	8.4	13800	64000	2	1	2	1	2	3		2	1	1	9	1	1	0	0	2	40	1	60	1	60
199	1	50	3	1	3	3	0	2	0	0	0	0	0	0	1.4	8000	0	3	1	3	1	1	3		3	3	3	13	1	1	1	1	4	20	1	30	0	20	30
200	0	39	3	1	2	3	0	6	0	0	0	0	0	0	4.2	10000	69000	2	1	3	1	1	3	1	1	3	1	9	1	0	1	1	3	80	0	40	0	0	40
201	1	60	3	1	1	6	1	7	0	0	0	0	0	0	4.9	12500	0	2	1	3	1	1	3		1	3	2	10	1	0	0	1	2	80	1	120	0	80	120
202	1	41	3	1	3	4	0	6	1	0	0	0	0	2	4.42	32000	10000	2	1	2	1	1	3		1	3	3	11	1	1	1	1	4	40	1	60	0	40	60
203	1	52	3	1	2	5	0	4	0	0	0	0	0	0	2.8	27200	0	1	1	2	1	1	3		1	3	3	11	1	0	0	0	1	40	1	60	0	40	60
204	1	52	3	1	1	4	0	8	0	0	0	0	0	0	5.6	15800	0	2	1	3	1	1	3		1	3	1	9	1	0	0	1	2	20	1	30	1	30
205	1	64	3	1	2	6	1	7	2	0	0	0	0	4	5.34	6000	60000	2	1	3	1	1	3		2	3	1	10	1	0	1	0	2	60	1	90	1	90
206	1	64	3	1	2	10	0	5	3	0	0	0	0	0	4.1	49000	18000	2	1	3	1	1	3		1	3	3	11	1	0	0	0	1	60	1	90	0	60	90
207	1	40	3	1	2	3	1	9	0	0	0	0	0	0	6.3	32600	50000	2	1	3	1	1	3		1	3	2	10	1	1	0	0	2	60	1	90	0	60	90
208	1	55	3	1	1	5	0	5	0	0	0	0	0	0	3.5	20000	36700	2	1	3	1	1	3		1	3	1	9	1	0	1	0	2	40	1	60	0	40	60
209	1	46	3	1	2	3	0	5	0	0	0	0	0	0	3.5	12000	18360	2	1	3	1	1	3		1	3	1	9	1	0	1	1	3	40	1	60	0	40	60
210	1	44	3	1	2	4	0	6	0	0	0	0	0	0	4.2	24000	15000	1	1	3	1	1	3		1	3	1	9	1	0	1	0	2	80	0	40	1	40	80
211	1	43	3	1	2	3	0	3	0	0	0	0	0	0	2.1	12000	0	2	1	3	1	1	3		1	1	3	9	1	0	0	1	2	40	1	60	1	60
212	1	40	3	1	2	3	0	5	3	0	0	0	0	0	4.1	6000	36000	2	1	3	1	1	3		1	3	2	10	1	0	1	1	3	60	1	90	0	60	90
213	1	40	3	1	2	4	0	10	0	0	0	0	0	0	7	50000	67000	2	1	3	1	1	3		1	3	1	9	1	0	0	1	2	60	0	40	1	40	60
214	1	41	3	1	2	4	0	6	0	0	0	0	0	0	4.2	6000	55000	3	1	3	0	1	3		2	3	1	10	1	0	1	1	3	20	1	30	1	30
215	1	36	3	1	2	3	0	3	0	0	0	0	0	0	2.1	7000	50000	2	1	3	1	1	3		1	3	1	9	1	0	1	1	3	40	0	60	0	0	40
216	1	42	3	1	2	5	0	2	0	0	0	0	0	0	1.4	8000	20000	3	1	3	1	1	3		1	3	1	9	1	0	1	1	3	80	0	40	0	0	40
217	1	45	3	1	2	3	1	8	0	0	0	0	0	0	5.6	20000	38400	2	1	2	1	2	3		1	3	1	10	1	1	0	0	2	80	0	40	1	40	80
218	1	19	3	1	2	8	1	5	0	0	0	0	0	0	3.5	4000	43200	2	1	3	0	3	3		1	3	1	11	1	0	0	1	2	20	1	30	0	20	30
219	0	33	3	1	3	2	1	20	0	0	0	0	0	0	14	21000	14400	2	1	3	1	2	2		1	3	1	9	1	0	1	1	3	20	1	30	0	20	30
220	1	27	3	1	3	5	1	35	0	0	0	0	0	0	24.5	42000	160000	2	1	3	0	2	3		1	3	1	10	1	0	0	1	2	20	1	30	0	20	30
221	1	28	3	1	3	2	1	10	0	0	0	0	0	0	7	24000	60000	3	1	3	1	2	3		1	3	1	10	1	0	1	0	2	60	1	90	1	90
222	1	35	3	1	3	3	1	2	0	0	0	0	0	5	1.45	9000	17200	3	1	3	1	2	3		1	3	3	12	1	1	0	1	3	60	0	30	1	30	60
223	1	40	3	1	2	5	0	7	0	0	0	0	0	0	4.9	70000	86000	3	1	3	1	3	3		1	3	1	11	1	1	0	1	3	40	1	60	1	60
224	1	25	3	1	3	8	1	10	0	0	0	0	0	0	7	26000	69120	1	1	1	1	2	3		1	3	1	10	1	1	1	1	4	80	0	40	1	40	80
225	0	42	3	1	3	7	1	8	0	0	0	0	0	0	5.6	25000	20880	2	1	3	1	1	3		1	3	1	9	1	1	0	1	3	20	1	30	0	20	30
226	1	38	3	1	2	5	1	31	0	0	0	0	0	0	21.7	60000	56160	3	1	3	0	1	3		1	3	1	9	1	0	0	0	1	40	1	60	0	40	60
227	1	27	3	1	3	6	1	20	0	0	0	0	0	0	14	36000	120000	2	1	3	1	1	3		1	3	2	10	1	1	0	1	3	40	1	60	1	60
228	1	40	3	1	2	7	1	15	5	0	1	0	0	0	12	30000	100000	2	1	3	1	2	3		1	3	2	11	1	0	1	1	3	80	1	120	0	80	120
229	1	33	3	1	3	4	1	7	0	0	0	0	0	0	4.9	82000	54000	2	1	3	1	1	3		1	3	1	9	1	1	1	0	3	20	1	30	1	30
230	1	38	3	1	2	4	1	8	0	0	0	0	0	0	5.6	50000	20000	1	1	2	1	3	3		1	3	1	11	1	1	0	1	3	60	1	90	0	60	90
231	1	42	3	1	3	7	0	11	1	0	0	0	0	5	7.95	93000	33000	2	1	3	1	1	3		1	3	3	11	1	1	1	1	4	20	1	30	0	20	30
232	1	56	3	1	1	3	0	13	2	0	0	0	0	0	9.5	33000	31000	2	1	3	1	1	3		1	3	3	11	1	0	1	1	3	40	1	60	0	40	60
233	1	39	3	1	3	3	0	8	0	0	0	0	0	0	5.6	0	62000	2	1	3	1	1	3		2	3	1	10	1	0	0	0	1	60	1	90	0	60	90
234	1	67	3	1	1	9	1	16	0	0	0	0	0	0	11.2	60000	57000	2	1	3	1	1	3		1	3	1	9	1	0	0	1	2	80	0	40	1	40	80
235	1	41	3	1	2	4	0	9	3	0	0	0	0	0	6.9	0	30000	3	1	3	1	1	2		1	3	1	8	1	0	0	1	2	20	1	30	1	30
236	1	60	3	1	2	7	0	10	2	0	0	0	0	3	7.43	103000	17000	2	1	3	1	1	3		1	3	3	11	1	1	1	1	4	40	1	60	0	40	60
237	1	60	3	1	2	9	1	2	0	0	0	0	0	2	1.42	15500	79000	2	1	3	1	1	3		1	3	1	9	1	0	1	0	2	60	1	90	0	60	90
238	1	46	3	1	2	6	0	2	2	0	0	0	0	1	1.81	26000	10000	2	1	3	1	1	3		1	3	3	11	1	0	1	1	3	60	1	90	0	60	90
239	1	60	3	1	2	5	1	7	0	0	0	0	0	0	4.9	45000	195600	2	1	3	1	1	1		1	3	1	7	1	0	1	1	3	60	1	90	1	90
240	1	40	3	1	2	5	1	7	0	0	2	0	0	0	5.9	5000	28800	2	1	2	1	2	3		2	1	1	9	1	0	0	1	2	60	1	40	0	40	60
241	1	55	3	1	1	5	1	4	0	0	0	0	0	0	2.8	14148	28800	3	1	3	1	1	3	1	1	3	1	9	0	0	1	0	1	20	1	30	1	30
242	1	42	3	1	2	6	1	8	0	0	0	0	0	0	5.6	34000	105000	2	1	3	1	1	3		1	3	1	9	1	1	1	0	3	40	1	60	0	40	60
243	1	60	3	1	3	5	1	4	0	0	0	0	0	0	2.8	7000	30000	2	1	3	1	2	3		1	3	1	10	1	1	1	1	4	60	0	30	1	30	60
244	1	48	3	1	2	8	1	17	0	0	0	0	0	0	11.9	9000	81000	2	1	3	1	1	3		1	3	2	10	1	0	1	1	3	60	1	90	1	90
245	1	39	3	1	2	7	1	15	4	0	0	0	0	0	11.3	22000	56000	2	1	3	1	1	3		1	3	2	10	1	0	0	0	1	80	0	40	1	40	80
246	1	41	3	1	1	5	0	7	0	0	0	0	0	0	4.9	14148	54000	3	1	2	1	2	3	3	1	3	2	11	1	1	1	1	4	80	1	120	1	120
247	1	50	3	1	3	8	1	4	2	0	0	0	0	0	3.2	8000	34500	2	1	3	1	1	3		1	3	1	9	1	0	0	1	2	80	1	120	0	80	120
248	1	40	3	1	2	5	1	10	0	0	0	0	0	0	7	40000	53500	2	1	3	1	1	3		1	3	1	9	1	1	1	1	4	80	0	40	1	40	80
249	1	52	3	1	2	5	1	8	0	0	0	0	0	0	5.6	3000	17280	2	1	3	1	1	3		1	3	1	9	1	0	0	1	2	60	0	40	1	40	60
250	1	45	3	1	1	7	1	4	0	0	0	0	0	0	2.8	55000	9360	2	1	2	1	1	3		2	2	1	9	1	1	1	0	3	40	1	60	0	40	60
251	1	46	3	1	2	6	1	12	0	0	0	0	0	0	8.4	60000	55000	2	1	3	1	1	3		2	3	1	10	1	0	1	0	2	80	0	40	1	40	80
252	1	40	3	1	1	5	1	3	1	0	1	0	0	0	2.8	8000	0	1	1	3	1	1	3		1	3	2	10	1	1	0	1	3	80	0	40	0	0	40
253	1	42	3	1	3	4	0	7	0	0	0	0	0	0	4.9	30000	40000	2	1	3	1	1	3		1	3	1	9	1	0	1	1	3	60	0	30	1	30	60
254	0	50	3	1	1	6	1	6	0	0	0	0	0	0	4.2	12000	50000	2	1	3	1	1	3		1	3	2	10	1	0	1	1	3	20	1	30	0	20	30
255	1	66	3	1	2	11	1	30	0	0	0	0	0	0	21	110000	57600	2	1	3	1	1	3		3	3	2	12	0	1	0	0	1	20	1	30	0	20	30
256	1	44	3	1	2	5	1	15	0	0	0	0	0	0	10.5	62000	36000	2	1	2	1	1	3		1	3	2	10	1	0	0	1	2	80	0	40	1	40	80
257	0	50	3	1	1	6	1	6	0	0	0	0	0	0	4.2	5000	54000	2	1	3	1	1	3		2	3	2	11	1	0	0	0	1	80	1	120	0	80	120
258	1	64	3	1	2	8	1	11	0	0	0	0	0	0	7.7	25000	40000	2	1	3	1	1	3	1	1	2	1	8	1	0	0	1	2	20	1	30	0	20	30
259	0	52	3	1	1	6	0	11	0	0	0	0	0	0	7.7	15000	30000	2	1	3	1	1	3		1	3	1	9	1	0	1	1	3	20	1	30	1	30
260	1	39	3	1	2	4	0	7	0	0	0	0	0	0	4.9	75000	0	2	1	3	1	1	1		1	3	1	7	1	0	1	1	3	20	1	30	1	30
261	0	47	3	1	2	5	0	10	0	0	0	0	0	0	7	4000	115200	3	1	2	1	1	3		1	3	2	10	1	1	0	1	3	60	0	40	0	0	40
262	1	54	3	1	2	7	1	9	0	0	0	0	0	0	6.3	20000	90000	2	1	3	1	1	2		1	3	1	8	1	0	1	1	3	60	0	30	1	30	60
263	1	46	3	1	1	10	1	17	0	0	0	0	0	0	11.9	70000	56000	2	1	3	1	1	3		1	3	1	9	1	0	0	1	2	60	1	90	1	90
264	1	50	3	1	2	6	1	12	0	0	0	0	0	0	8.4	0	54000	2	1	2	1	1	3		1	1	1	7	1	0	1	1	3	80	1	120	0	80	120
265	1	41	3	1	2	4	0	3	0	0	0	0	0	0	2.1	11000	16000	3	1	3	1	1	3		3	3	2	12	1	0	1	1	3	40	1	60	1	60
266	0	38	3	1	2	5	1	10	0	0	0	0	0	4	7.04	14500	27000	2	1	2	1	1	3	3	3	2	3	12	0	0	0	0	0	40	1	60	0	40	60
267	0	48	3	1	2	5	1	13	0	0	0	0	0	0	9.1	0	60000	2	1	3	1	1	3		1	3	1	9	1	0	1	0	2	40	1	60	1	60
268	1	38	3	1	3	5	0	4	3	0	0	0	0	0	3.4	27000	15200	2	1	3	1	1	3		1	2	3	10	1	0	1	1	3	80	1	120	0	80	120
269	0	46	3	1	2	5	0	6	3	0	0	0	0	0	4.8	100000	5600	2	1	2	1	1	3		3	3	3	13	0	0	0	0	0	20	1	30	0	20	30
270	1	60	3	1	2	7	0	6	0	0	0	0	0	0	4.2	15000	50000	3	1	3	1	1	3		1	3	1	9	1	0	1	0	2	40	0	20	1	20	40
271	1	42	3	1	3	3	1	9	0	0	0	0	0	0	6.3	20000	44000	2	1	3	1	1	3		1	3	2	10	1	0	0	1	2	40	1	60	1	60
272	1	52	3	1	2	10	0	2	0	0	0	0	0	0	1.4	12000	0	3	1	3	0	3	3		3	1	3	13	1	0	0	0	1	80	1	120	0	80	120
273	1	39	3	1	2	3	1	12	0	0	0	0	0	0	8.4	34000	55000	2	1	2	1	1	3		1	3	1	9	1	0	1	0	2	80	0	40	1	40	80
274	1	42	3	1	3	4	1	5	4	0	0	0	0	0	4.3	0	15800	2	1	3	1	1	2	3	1	2	2	8	1	0	0	0	1	20	1	30	0	20	30
275	1	47	3	1	2	5	1	16	0	0	0	0	0	0	11.2	90000	144000	2	1	3	1	1	3		1	1	2	8	1	0	0	1	2	60	0	30	1	30	60
276	1	43	3	1	2	3	0	4	0	0	0	0	0	0	2.8	13000	25500	2	1	3	1	1	3		2	3	1	10	1	0	1	1	3	40	1	60	0	40	60
277	1	35	3	1	3	4	0	2	0	1	0	0	0	3	1.63	60000	0	2	1	3	1	1	3	3	1	3	1	9	1	1	0	1	3	20	1	30	0	20	30
278	1	50	3	1	2	7	1	15	5	0	0	0	0	0	11.5	0	66000	2	1	3	1	1	2		1	3	1	8	1	0	0	0	1	60	1	90	0	60	90
279	1	54	3	1	2	5	1	7	0	0	0	0	0	0	4.9	40000	0	2	1	3	1	1	3		1	3	1	9	1	1	0	1	3	20	1	30	1	30
280	1	49	3	1	2	5	0	7	0	0	0	0	0	0	4.9	36000	60000	2	1	3	1	1	3		1	3	1	9	1	0	1	0	2	60	1	90	0	60	90
281	1	56	3	1	1	6	0	4	1	0	0	0	0	0	3	0	42000	1	1	2	0	1	3		1	3	1	9	1	0	0	1	2	40	0	20	0	0	20
282	0	46	3	1	2	6	0	2	0	0	0	0	0	0	1.4	22000	15000	3	1	3	1	1	3		1	3	1	9	1	0	0	1	2	40	1	60	1	60
283	1	38	3	1	2	6	1	8	0	0	0	0	0	0	5.6	24000	0	2	1	3	1	1	3		1	3	1	9	1	0	0	0	1	60	0	30	0	0	30
284	0	42	3	1	3	6	1	9	0	0	0	0	0	0	6.3	12000	46080	3	1	3	1	2	3		1	3	2	11	1	1	0	1	3	20	1	30	1	30
285	0	33	3	1	3	5	0	6	2	0	0	0	0	0	4.6	92000	12000	2	1	3	1	1	3		1	3	3	11	1	1	1	1	4	60	1	90	0	60	90
286	0	39	3	1	3	4	0	12	0	0	0	0	0	0	8.4	11000	59000	2	1	3	1	3	1		1	3	3	11	1	1	1	1	4	20	1	30	1	30
287	1	49	3	1	2	4	0	10	0	0	0	0	0	0	7	8000	0	2	1	3	1	1	3		1	2	1	8	1	0	0	1	2	60	1	90	1	90
288	1	53	3	1	2	8	1	10	0	0	0	0	0	0	7	20000	15000	2	1	3	1	1	3		1	3	1	9	1	0	0	1	2	20	1	30	1	30
289	1	56	3	1	2	6	0	3	0	0	0	0	0	0	2.1	20000	0	3	1	2	0	1	2		2	2	3	10	1	0	0	1	2	40	1	60	0	40	60
290	1	48	3	1	1	10	1	12	0	0	0	0	0	0	8.4	30000	52000	2	1	2	1	1	3		1	3	2	10	1	0	0	0	1	80	0	40	1	40	80
291	1	46	4	1	1	4	1	3	0	0	0	0	0	0	2.1	33000	61320	3	1	3	1	2	3		2	3	2	12	1	1	0	0	2	20	1	30	1	30
292	1	54	4	1	2	6	1	2	0	0	0	0	0	0	1.4	0	0	3	1	3	1	1	3		2	3	1	10	1	1	0	1	3	40	1	60	1	60
293	1	43	4	1	3	5	0	2	0	0	0	0	0	0	1.4	0	0	1	1	3	1	2	3		2	3	3	13	1	1	0	1	3	80	1	120	1	120
294	1	33	4	1	1	3	1	15	0	0	0	0	0	0	10.5	100000	0	2	1	3	0	2	3	1	3	3	1	12	1	0	1	1	3	20	1	30	1	30
295	1	45	4	1	2	6	0	2	0	0	0	0	0	0	1.4	0	0	3	1	3	1	3	3		2	3	3	14	1	1	0	1	3	40	0	20	0	0	20
296	1	50	4	1	1	6	1	4	0	0	0	0	0	0	2.8	0	91980	3	1	3	1	1	3		3	3	1	11	1	1	1	1	4	80	0	40	1	40	80
297	1	40	4	1	2	6	1	6	0	0	0	0	0	0	4.2	12000	39420	2	1	3	1	2	3		2	3	2	12	1	1	0	1	3	60	0	30	1	30	60
298	1	30	4	1	2	3	0	2	1	0	0	0	0	1	1.61	8000	0	2	1	3	0	1	3		2	3	2	11	1	0	0	1	2	80	1	120	1	120
299	1	45	4	1	2	9	1	8	0	0	0	0	0	2	5.62	0	94900	3	1	3	1	1	3		2	3	2	11	1	0	1	1	3	60	1	90	0	60	90
300	1	38	4	1	2	6	0	6	0	0	0	0	1	6	4.96	13000	0	2	1	3	1	2	3		2	3	2	12	1	1	1	1	4	40	1	60	0	40	60
301	1	34	4	1	1	4	1	4	0	0	0	0	0	2	2.82	25000	0	1	1	3	1	2	3		2	3	2	12	1	0	1	1	3	80	1	120	1	120
302	1	60	4	1	1	7	1	5	0	0	1	0	0	0	4	12000	0	2	1	3	1	2	3		1	3	1	10	1	1	0	1	3	20	1	30	1	30
303	1	45	4	1	2	6	1	6	0	0	2	0	0	0	5.2	3000	19710	1	1	2	1	2	2		2	3	1	10	1	1	1	1	4	40	1	60	1	60
304	1	30	4	1	3	4	0	5	0	0	0	0	0	0	3.5	20000	47450	3	1	3	1	1	3		2	3	2	11	1	1	0	1	3	60	1	90	1	90
305	1	35	4	1	2	6	1	8	1	0	2	0	0	2	6.82	40000	0	2	1	2	1	3	3		3	3	2	14	1	1	1	1	4	80	1	120	0	80	120
306	1	40	4	1	3	6	1	5	0	0	0	0	0	5	3.55	21900	25000	2	1	2	1	3	3		3	2	1	12	1	0	1	1	3	40	1	60	0	40	60
308	1	30	4	1	3	3	1	4	0	0	0	0	0	0	2.8	42000	71540	3	1	3	1	2	3		2	3	2	12	1	1	0	1	3	60	1	90	1	90
309	1	50	4	1	1	10	1	10	0	0	0	0	0	2	7.02	30000	100375	3	1	3	1	2	3		2	3	2	12	1	1	1	1	4	80	1	120	1	120
310	1	27	4	1	3	3	0	2	0	0	0	0	0	2	1.42	0	0	3	1	3	1	1	2		2	3	2	10	1	1	0	0	2	40	1	60	1	60
311	1	55	4	1	2	8	1	12	0	0	0	0	0	3	8.43	50000	137970	3	1	3	1	1	3		2	3	2	11	1	1	1	0	3	60	1	90	1	90
312	1	35	4	1	2	5	1	13	0	0	0	0	0	0	9.1	0	127750	3	1	3	1	2	3		2	3	1	11	1	1	0	0	2	20	1	30	1	30
313	1	32	4	1	2	6	1	16	0	0	0	0	1	0	11.9	150000	408800	3	1	3	1	1	3		1	3	2	10	1	1	0	1	3	80	0	40	1	40	80
314	1	45	4	1	2	8	1	6	0	0	0	0	0	1	4.21	14000	51100	3	1	3	0	2	3		2	3	2	12	1	1	1	1	4	40	1	60	1	60
315	1	45	4	1	1	6	1	5	0	0	0	0	0	1	3.51	5000	15530	2	1	3	1	3	3		2	3	2	13	1	1	0	1	3	20	1	30	1	30
316	1	60	4	1	1	6	1	8	2	0	0	0	1	3	6.73	8000	89060	2	1	2	1	3	3	3	3	3	3	15	1	1	1	0	3	60	1	90	1	90
317	1	45	4	1	1	6	1	14	0	0	1	0	1	2	11.02	25000	45990	2	1	3	1	3	3		2	3	3	14	1	1	1	1	4	20	1	30	1	30
318	1	35	4	1	2	4	0	2	0	0	0	0	0	0	1.4	5000	19710	2	1	3	0	1	3		2	3	2	11	1	1	0	1	3	80	1	120	1	120
319	0	45	4	1	2	9	1	6	0	0	0	0	0	0	4.2	16000	54400	2	1	3	0	2	3		3	3	3	14	1	1	0	1	3	60	1	90	1	90
320	1	35	4	1	2	5	1	3	0	0	0	0	1	0	2.8	50000	51100	3	1	3	1	2	3		2	3	2	12	1	1	0	1	3	60	1	90	1	90
321	1	27	4	1	2	3	0	3	2	0	0	0	0	0	2.5	0	0	1	1	3	1	2	3		2	3	1	11	1	1	0	0	2	80	0	40	0	0	40
322	1	50	4	1	2	6	1	9	4	0	0	0	0	3	7.13	8500	73000	2	1	3	1	2	3		3	3	2	13	1	1	1	0	3	40	1	60	1	60
323	1	27	4	1	2	3	1	4	4	4	0	0	0	0	4.4	9000	13140	2	1	2	1	1	2		3	3	2	11	1	0	0	0	1	20	1	30	0	20	30
324	1	45	4	1	2	5	1	10	0	0	0	0	1	5	7.75	50000	51100	3	1	3	1	2	3		2	2	1	10	1	1	1	1	4	60	1	90	1	90
325	1	33	4	1	2	3	0	3	0	0	0	0	0	4	2.14	25000	78840	3	1	3	1	2	2		2	3	2	11	1	1	0	0	2	40	1	60	1	60
326	1	32	4	1	2	4	1	10	11	0	0	0	1	0	9.9	13000	51100	2	1	2	1	2	3		2	3	2	12	1	1	0	0	2	80	1	120	1	120
327	1	44	4	1	1	7	1	4	0	0	0	0	0	0	2.8	20000	32850	2	1	3	1	3	3		2	3	2	13	1	1	1	1	4	20	1	30	0	20	30
328	1	20	4	1	3	3	1	4	0	0	0	0	0	0	2.8	40000	142350	3	1	3	0	2	3		2	3	3	13	1	1	1	1	4	80	1	120	1	120
329	1	30	4	1	2	3	1	18	0	0	0	0	0	3	12.63	80000	113880	2	1	3	1	2	3		2	3	3	13	1	1	1	1	4	40	1	60	1	60
330	1	48	4	1	3	5	0	10	0	0	0	0	1	0	7.7	20200	86870	2	1	3	1	1	3		3	3	1	11	1	1	1	0	3	60	1	90	0	60	90
331	1	32	4	1	2	3	1	6	0	0	0	0	0	0	4.2	45220	45990	3	1	3	1	1	3		2	2	1	9	1	0	0	1	2	40	1	60	1	60
332	1	38	4	1	2	4	1	4	0	0	0	0	1	0	3.5	0	38325	3	1	3	1	2	3		3	3	2	13	1	0	1	0	2	20	1	30	1	30
333	1	48	4	1	2	6	0	10	0	2	0	0	0	0	7.4	70000	76650	3	1	3	1	2	3		3	3	1	12	1	1	1	1	4	60	1	90	1	90
334	1	50	4	1	2	7	1	16	0	0	0	0	0	0	11.2	51000	268275	3	1	3	1	3	3		2	3	2	13	1	1	1	1	4	80	1	120	1	120
335	1	52	4	1	2	7	1	12	0	0	0	0	0	0	8.4	100200	390915	3	1	3	1	2	3		2	3	1	11	1	1	1	1	4	40	1	60	1	60
336	1	40	4	1	2	3	0	2	0	0	0	0	0	0	1.4	0	58400	3	1	3	1	2	3		3	3	2	13	1	1	1	1	4	20	1	30	1	30
337	1	50	4	1	2	7	1	8	0	0	0	0	0	7	5.67	0	39420	2	1	2	1	2	2	2	3	3	2	12	0	0	1	1	2	60	0	30	0	0	30
338	1	45	4	1	2	6	0	2	0	0	0	0	0	0	1.4	0	0	1	1	2	0	2	3	3	2	3	2	12	1	1	0	1	3	80	0	40	1	40	80
339	0	60	4	1	1	3	1	5	0	0	0	0	0	3	3.53	14000	0	3	1	2	0	2	3		2	3	2	12	1	0	0	1	2	20	1	30	1	30
340	1	30	4	1	2	4	0	2	0	0	0	0	0	7	1.47	0	0	1	1	2	0	2	3	2	3	3	2	13	1	1	0	1	3	20	1	30	1	30
341	1	45	4	1	2	6	1	4	0	0	0	0	0	0	2.8	0	0	1	1	2	0	1	3		2	3	2	11	1	1	0	0	2	80	0	40	0	0	40
342	1	50	4	1	1	6	1	3	0	0	0	0	0	5	2.15	12000	0	3	1	2	0	2	3	2	2	3	2	12	1	1	0	0	2	60	0	30	1	30	60
343	1	50	4	1	1	6	1	2	0	0	0	0	1	4	2.14	0	0	2	1	2	0	3	3		3	3	2	14	1	1	1	0	3	40	1	60	1	60
344	1	38	4	1	2	4	1	4	0	0	0	0	0	0	2.8	0	58000	2	1	2	0	2	3		2	3	1	11	1	1	0	1	3	20	1	30	1	30
345	1	50	4	1	1	5	0	6	0	0	0	0	0	0	4.2	0	0	2	1	3	1	2	3		3	2	1	11	1	0	0	0	1	60	1	90	0	60	90
346	1	35	4	1	1	5	0	8	0	0	0	0	0	0	5.6	0	76650	2	1	3	1	2	3		3	2	2	12	1	1	1	1	4	80	0	40	0	0	40
347	1	40	4	1	2	6	0	10	0	0	0	0	0	0	7	0	45990	2	1	3	1	2	3		2	3	2	12	1	1	0	1	3	80	1	120	0	80	120
348	1	48	4	1	2	6	1	6	6	0	0	0	0	0	5.4	0	183960	3	1	3	0	2	3		2	3	2	12	1	0	1	0	2	60	1	90	0	60	90
349	1	35	4	1	2	4	1	6	0	0	0	0	0	0	4.2	0	131400	3	1	3	1	2	3		2	3	2	12	1	1	1	1	4	60	1	90	1	90
350	1	45	4	1	2	5	1	5	0	0	0	0	0	0	3.5	35000	43800	3	1	3	0	2	3		3	3	2	13	1	1	0	1	3	20	1	30	1	30
351	1	50	4	1	2	4	0	2	0	0	0	0	0	0	1.4	0	0	2	1	3	0	2	2		2	3	2	11	1	1	1	1	4	40	1	60	1	60
352	1	52	4	1	2	4	0	2	0	0	0	0	0	0	1.4	16000	0	3	1	3	0	1	2		2	2	1	8	1	1	0	1	3	80	0	40	0	0	40
353	1	18	4	1	2	2	1	3	0	0	0	0	0	0	2.1	0	0	2	1	3	0	1	3		2	3	1	10	1	1	1	1	4	20	1	30	1	30
354	1	30	4	1	2	3	1	4	0	0	0	0	0	0	2.8	42000	0	2	1	3	1	1	3		2	2	1	9	1	1	0	0	2	40	1	60	0	40	60
355	1	37	4	1	1	5	1	3	0	0	0	0	0	0	2.1	0	262800	3	1	3	1	2	3		3	3	3	14	1	1	1	1	4	80	1	120	1	120
356	1	40	4	1	3	4	1	15	0	0	0	0	0	0	10.5	0	0	2	1	2	0	3	3		3	3	2	14	1	1	0	1	3	60	1	90	1	90
357	1	40	4	1	1	5	1	15	0	0	0	0	0	0	10.5	40000	262800	3	1	3	1	2	3	2	2	3	3	13	1	1	1	1	4	20	1	30	1	30
358	1	35	4	1	1	3	0	3	0	0	0	0	0	0	2.1	0	0	2	1	3	0	1	3		2	3	2	11	1	1	0	1	3	40	0	20	0	0	20
359	1	60	4	1	1	5	1	4	0	0	0	0	0	0	2.8	20000	45990	2	1	3	1	2	3		2	3	1	11	1	1	0	0	2	80	1	120	1	120
360	1	55	4	1	2	8	0	5	1	0	0	0	0	0	3.7	0	45990	3	1	3	0	3	3		2	3	1	12	1	0	0	1	2	20	1	30	1	30
361	1	32	4	1	2	5	1	4	4	0	0	0	0	0	3.6	11000	58400	3	1	3	1	1	3		3	2	2	11	1	1	1	1	4	80	1	120	1	120
362	1	48	4	1	2	8	1	15	0	0	0	0	0	0	10.5	0	98550	2	1	3	0	2	3		2	3	3	13	1	1	1	1	4	80	1	120	0	80	120
363	1	48	4	1	2	5	0	5	0	0	0	0	0	0	3.5	0	61320	2	1	3	0	1	2		3	2	3	11	1	1	0	0	2	60	0	30	0	0	30
364	1	40	4	1	3	4	0	2	0	0	0	0	0	0	1.4	0	0	1	1	3	0	2	3		3	2	2	12	1	1	1	1	4	40	0	60	0	0	40
365	0	45	4	1	1	6	0	5	0	0	0	0	0	0	3.5	0	13140	3	1	3	0	1	3		2	3	1	10	1	1	0	1	3	20	1	30	1	30
366	1	38	4	1	1	5	0	4	0	0	0	0	0	0	2.8	35000	78840	3	1	3	0	1	3		2	3	2	11	1	1	1	1	4	60	1	90	0	60	90
367	1	35	4	1	2	4	0	2	0	0	0	0	0	0	1.4	15000	35040	2	1	3	0	1	2		2	3	2	10	1	0	1	0	2	20	1	30	0	20	30
368	1	40	4	1	2	6	0	7	0	0	0	0	0	0	4.9	18000	0	2	1	3	1	2	3		2	2	1	10	1	1	0	0	2	60	0	30	0	0	30
369	1	55	4	1	1	6	0	6	0	0	0	0	0	0	4.2	0	0	2	1	3	1	2	3		2	3	2	12	1	0	1	0	2	60	0	30	1	30	60
370	1	40	4	1	2	5	0	5	0	0	0	0	0	0	3.5	0	70080	2	1	3	0	2	3		2	3	1	11	1	1	1	1	4	80	0	40	1	40	80
371	1	55	4	1	1	6	1	8	2	0	0	0	0	0	6	0	78840	2	1	3	1	1	2		2	3	3	11	1	1	0	1	3	40	1	60	1	60
372	1	35	4	1	2	4	0	4	0	0	0	0	0	0	2.8	0	39420	2	1	3	0	1	3		2	3	3	12	1	1	1	1	4	80	0	40	1	40	80
373	1	47	4	1	1	5	0	8	0	0	0	0	0	0	5.6	0	78840	2	1	3	1	2	3		2	3	3	13	1	1	1	1	4	60	1	90	1	90
374	1	38	4	1	2	4	0	2	0	0	0	0	0	0	1.4	0	0	1	1	3	1	1	3		2	2	3	11	1	1	1	1	4	20	1	30	1	30
375	1	65	4	1	2	8	1	9	0	0	0	0	0	6	6.36	7600	43800	2	1	3	1	1	3		1	3	1	9	1	1	0	1	3	20	1	30	1	30
376	1	45	4	1	2	7	0	2	0	0	0	0	0	9	1.49	6000	21900	1	1	2	0	2	3		1	3	2	11	1	1	0	1	3	60	1	90	1	90
377	1	69	4	1	2	2	1	2	0	0	0	0	0	0	1.4	15000	22995	3	1	2	0	2	3		2	3	1	11	0	1	1	0	2	80	0	40	0	0	40
378	1	32	4	1	3	2	0	5	0	0	0	0	0	0	3.5	0	22995	3	1	3	1	1	3		2	2	2	10	1	1	1	1	4	40	1	60	1	60
379	1	55	4	1	1	5	0	2	0	0	0	0	0	3	1.43	16000	29200	3	1	2	1	1	3		2	3	2	11	1	1	1	1	4	80	1	120	1	120
380	1	40	4	1	2	6	1	20	3	0	0	0	0	0	14.6	80000	293825	3	1	2	1	3	3		3	3	2	14	1	1	0	0	2	40	1	60	1	60
381	1	67	4	1	1	3	1	5	0	0	0	0	0	0	3.5	0	17520	3	1	2	0	2	3		2	3	2	12	1	1	0	1	3	20	1	30	1	30
382	1	52	4	1	2	5	1	5	0	0	0	0	0	200	5.5	0	27375	3	1	2	1	2	3		2	3	1	11	1	1	1	1	4	20	1	30	1	30
383	1	37	4	1	2	4	0	3	0	0	0	0	0	0	2.1	0	19710	3	1	2	0	3	3		2	3	3	14	1	1	1	1	4	60	1	90	1	90
384	1	22	4	1	1	4	0	4	0	0	0	0	0	10	2.9	40000	0	2	1	2	0	2	3		1	2	1	9	1	1	0	0	2	40	1	60	0	40	60
385	1	45	4	1	2	5	0	4	0	0	0	0	0	0	2.8	0	65700	2	1	3	1	2	3	3	3	3	1	12	1	1	1	1	4	40	1	60	0	40	60
386	1	50	4	1	2	5	1	5	0	0	0	0	0	0	3.5	0	157680	2	1	3	0	2	3		3	3	3	14	1	1	1	1	4	20	1	30	1	30
387	1	40	4	1	2	4	1	3	0	0	0	0	0	0	2.1	0	70080	3	1	3	1	1	3		2	2	1	9	1	1	1	1	4	60	1	90	0	60	90
388	1	45	4	1	2	5	1	6	0	0	0	0	0	0	4.2	0	105120	2	1	3	1	2	3		3	3	2	13	1	1	0	0	2	20	1	30	1	30

## Sheet: MCL data
ID	sex	age	district	prodsystem	educationstatus	householdsize	mainlivilhood	no.ofcattle	no.ofsheep	no.ofgoat	no.ofdonkey	no.ofhorse	no.ofmule	no.ofchichken	TLU	cattleincome	milkincome	breed	cattleforbusiness	mainvetservice	everusedvaccine	frequencyofFMDOB	impactonMilk	impactondraftpower	impactonmortality	impactonbodycondition	impactontreatmentcost	impactpreceptionscore	vaccineprevent	vaccinedoesotcure	onevaccineonediseasee	vaccineisforlimitedperiod	vaccinekowldgescore	bid1	bid1respose	bid2	bid2response	lowerboun	upperbound
1	1	50	1	0	2	6	0	12	0	10	2	0	0	0	11.4	20000	0	2	0	3	1	2	3	3	1	3	1	10	1	0	0	1	2	60	0	30	1	30	60
2	1	53	1	0	2	5	0	8	0	10	3	0	0	0	9.1	10000	0	1	0	3	1	2	3	3	1	3	1	10	1	1	1	1	4	80	0	40	0	0	40
3	1	50	1	0	1	6	0	5	0	6	0	0	0	0	4.7	0	0	1	0	3	1	2	3	3	1	3	1	10	1	1	1	0	3	60	0	30	0	0	30
4	1	59	1	0	1	8	0	2	0	3	1	0	0	1	2.51	0	0	1	0	3	1	1	1	3	2	3	2	9	1	1	0	1	3	80	0	40	0	0	40
5	1	50	1	0	1	4	0	4	0	0	3	0	0	0	4.3	0	0	1	0	3	1	1	3	3	2	3	2	11	1	1	1	1	4	60	0	30	1	30	60
6	1	49	1	0	1	6	0	5	0	0	1	0	0	0	4	0	0	1	0	3	1	2	3	3	2	3	1	11	1	1	1	1	4	80	0	40	1	40	80
7	1	46	1	0	2	5	0	6	6	0	2	0	0	0	6.4	13000	0	1	0	3	1	1	3	3	2	3	2	11	1	1	1	1	4	80	0	40	0	0	80
8	1	47	1	0	1	6	0	4	10	5	1	0	0	10	6.4	0	0	1	0	3	1	1	2	2	1	2	2	8	1	1	1	1	4	40	0	20	1	20	40
9	1	49	1	0	1	7	0	5	0	5	1	0	0	5	5.05	0	0	1	0	3	1	1	2	3	1	3	1	8	1	1	1	1	4	80	0	40	1	40	80
10	1	48	1	0	2	6	0	4	0	4	1	0	0	8	4.18	0	0	1	0	3	1	1	3	3	1	3	1	9	1	1	1	1	4	40	1	60	0	40	60
11	1	46	1	0	2	5	0	6	4	0	0	0	0	0	5	20000	0	2	1	3	1	2	3	3	1	1	2	9	1	1	1	1	4	40	0	20	1	20	40
12	1	46	1	0	1	5	0	8	10	0	2	0	0	5	8.65	20000	0	2	1	3	1	2	3	3	2	3	2	12	1	1	1	1	4	40	1	60	1	60
13	1	54	1	0	1	6	0	15	0	4	3	0	0	0	12.8	0	0	1	0	3	1	2	3	3	2	3	2	12	1	0	0	1	2	80	1	120	0	80	120
14	1	48	1	0	1	7	0	5	4	6	1	0	0	5	6.05	0	0	1	0	3	1	2	3	3	2	3	2	12	1	1	1	1	4	40	1	60	0	40	60
15	1	49	1	0	1	5	0	4	0	6	1	0	0	5	4.55	10000	0	1	1	3	1	1	3	3	1	3	2	10	1	1	1	1	4	40	1	60	0	40	60
16	0	42	1	0	1	4	0	2	0	3	1	0	0	0	2.5	0	0	1	0	3	1	1	3	3	1	3	2	10	1	0	0	1	2	60	0	30	0	0	30
17	1	42	1	0	1	7	0	6	0	6	2	0	0	0	6.4	0	0	1	0	3	1	1	3	3	1	3	1	9	1	1	1	1	4	60	0	30	0	0	30
18	1	45	1	0	1	10	0	7	0	0	2	0	0	0	5.9	9000	0	1	0	3	1	1	3	3	1	3	1	9	1	1	1	1	4	80	0	40	0	0	40
19	1	35	1	0	1	4	0	8	0	0	0	0	0	30	5.9	0	0	1	0	3	1	1	3	3	1	3	1	9	1	1	1	1	4	60	0	30	0	0	30
20	1	47	1	0	1	7	0	8	0	4	1	0	0	20	7.1	0	0	1	0	3	1	1	3	3	1	3	1	9	1	1	1	1	4	60	0	30	1	30	60
21	1	44	1	0	1	8	0	4	0	6	2	0	0	10	5.1	0	0	1	0	3	1	1	3	3	1	3	2	10	1	0	0	1	2	40	0	20	1	20	40
22	1	55	1	0	1	7	0	6	0	8	3	0	0	8	7.38	11000	0	1	0	3	1	1	3	3	2	3	2	11	1	1	1	1	4	20	1	30	0	20	30
23	1	38	1	0	1	7	0	6	0	0	3	0	0	10	5.8	0	0	1	0	3	1	1	3	3	2	3	2	11	1	0	1	1	3	60	0	30	0	0	30
24	1	58	1	0	1	10	0	5	0	4	1	0	0	3	4.83	0	0	1	0	3	1	1	2	2	2	3	2	10	1	1	1	1	4	80	0	40	0	0	40
25	1	50	1	0	1	10	0	12	0	15	2	0	0	15	12.55	14148	0	1	0	3	1	1	2	3	2	3	2	10	1	0	0	1	2	20	1	30	0	20	30
26	1	52	1	0	1	8	0	15	0	10	2	0	0	0	13.5	20000	0	1	1	3	1	2	3	3	1	3	1	10	1	1	1	1	4	40	1	60	0	40	60
27	1	56	1	0	2	8	0	17	0	15	4	0	0	0	16.9	30000	0	2	1	3	1	2	3	3	1	3	1	10	1	1	1	1	4	20	1	30	1	30
28	1	46	1	0	2	5	0	17	10	0	2	0	0	0	14.9	14148	0	2	1	3	1	2	2	3	1	3	1	9	1	1	1	1	4	20	1	30	0	20	30
29	1	42	1	0	2	6	0	6	2	0	1	0	0	0	5.1	0	0	1	0	3	1	2	3	3	1	3	3	12	1	1	1	1	4	80	0	40	1	40	80
30	1	50	1	0	2	7	0	7	4	5	1	0	0	0	7.2	0	0	2	0	3	1	1	3	3	1	3	2	10	1	1	1	1	4	80	0	40	1	40	80
31	1	40	1	0	2	6	0	4	3	0	1	0	0	0	3.9	9000	0	2	0	3	1	1	3	3	2	3	2	11	1	1	1	1	4	20	1	30	1	30
32	1	45	1	0	2	6	0	4	2	0	1	0	0	0	3.7	16000	0	1	1	3	1	2	3	3	1	3	2	11	1	1	1	1	4	40	1	60	1	60
33	1	58	1	0	1	4	0	6	5	0	1	0	0	0	5.7	14148	0	1	0	3	1	1	3	3	1	3	2	10	1	1	1	1	4	60	1	90	0	60	90
34	1	42	1	0	2	6	0	6	4	0	1	0	0	0	5.5	14148	0	2	0	3	1	1	3	3	1	3	2	10	1	1	1	1	4	60	1	90	0	60	90
35	1	50	1	0	2	6	0	7	5	0	1	0	0	20	6.6	14148	0	2	0	3	1	2	2	2	2	2	2	10	1	1	1	1	4	20	1	30	1	30
36	1	48	1	0	1	5	0	4	5	0	1	0	0	0	4.3	0	0	1	0	3	1	2	2	2	2	2	2	10	1	0	0	1	2	20	1	30	1	30
37	1	40	1	0	1	7	0	8	2	5	1	0	0	0	7.5	14148	0	1	1	3	1	1	3	3	1	3	2	10	1	1	1	1	4	60	1	90	0	60	90
38	1	39	1	0	1	8	0	6	2	3	1	0	0	0	5.7	0	0	1	0	3	1	1	3	3	2	3	2	11	1	1	1	1	4	40	1	60	1	60
39	1	45	1	0	1	6	0	7	0	5	2	0	0	0	6.9	0	0	1	0	3	1	2	3	3	2	3	2	12	1	1	1	1	4	40	1	60	1	60
40	1	49	1	0	1	6	0	5	0	0	1	0	0	0	4	0	0	1	0	3	1	1	3	3	2	3	2	11	1	1	1	1	4	40	1	60	0	40	60
41	1	49	1	0	1	4	0	7	0	4	1	0	0	0	6.2	13000	0	1	1	3	1	1	2	2	2	2	2	9	1	1	1	1	4	20	1	30	1	30
42	1	49	1	0	2	8	0	5	0	8	2	0	0	0	6.1	0	0	1	0	3	1	1	2	2	2	3	2	10	1	0	0	1	2	80	0	40	1	40	80
43	1	45	1	0	2	6	0	4	0	3	1	0	0	0	3.9	14148	0	1	0	3	1	1	3	3	1	3	2	10	1	1	0	1	3	20	1	30	0	20	30
44	1	45	1	0	1	6	0	5	3	0	1	0	0	0	4.6	0	0	1	0	3	1	1	2	2	1	3	2	9	1	1	1	1	4	20	1	30	0	20	30
45	1	48	1	0	1	6	0	5	0	10	1	0	0	5	6.05	10000	0	1	0	3	1	2	3	3	1	3	3	12	1	1	1	1	4	60	0	30	1	30	60
46	1	52	1	0	1	6	0	6	4	6	0	0	0	0	6.2	0	0	1	0	3	1	1	2	2	2	3	1	9	1	1	1	1	4	60	0	30	1	30	60
47	1	50	1	0	2	6	0	10	10	5	2	0	0	5	11.05	12000	0	2	1	3	1	1	2	2	1	3	1	8	1	1	1	1	4	20	1	30	1	30
48	1	45	1	0	2	6	0	7	10	0	1	0	0	0	7.4	0	0	1	0	3	1	1	2	2	2	2	1	8	1	1	1	1	4	80	0	40	1	40	80
49	1	48	1	0	1	5	0	10	5	4	2	0	0	5	9.85	14148	0	1	0	3	1	1	3	3	1	3	2	10	1	1	1	1	4	80	1	120	0	80	120
50	1	52	1	0	1	7	0	8	0	5	2	0	0	4	7.64	10000	0	1	0	3	1	2	3	3	1	3	1	10	1	1	1	1	4	60	1	90	0	60	90
51	1	45	1	0	2	7	0	6	4	0	1	0	0	0	5.5	0	0	1	0	3	1	1	2	3	1	3	2	9	1	1	1	1	4	80	0	40	1	40	80
52	1	34	1	0	2	8	0	14	0	6	1	0	0	3	11.53	10500	0	1	0	3	1	2	2	3	2	3	1	10	1	1	1	1	4	40	1	60	1	60
53	1	45	1	0	2	9	0	3	0	3	0	0	0	0	2.7	0	0	1	1	2	0	3	1	3	1	3	2	10	1	0	1	0	2	60	1	90	1	90
54	1	45	1	0	1	8	0	5	5	0	2	0	0	0	5.5	8000	0	2	1	3	1	2	3	3	1	3	1	10	1	1	0	1	3	20	1	30	0	20	30
55	1	38	1	0	1	5	0	2	0	7	1	0	0	0	3.3	0	0	1	0	3	1	1	3	3	2	3	1	10	1	1	1	1	4	20	1	30	1	30
56	1	54	1	0	2	5	0	8	20	0	2	0	0	2	10.62	0	0	2	1	3	1	1	3	3	1	2	1	8	1	1	1	1	4	80	0	40	1	40	80
57	1	49	1	0	2	7	0	8	2	0	0	0	0	0	6	10000	0	1	1	3	1	1	3	3	1	2	3	10	1	0	1	1	3	20	0	10	1	10	20
58	1	40	1	0	2	5	0	8	5	0	1	0	0	0	7.1	0	0	1	0	3	1	1	3	3	1	3	1	9	1	0	0	1	2	80	0	40	0	0	40
59	1	40	1	0	1	6	0	10	0	15	2	0	0	0	11	0	0	1	0	3	1	1	2	2	2	3	2	10	1	1	1	1	4	40	1	60	1	60
60	1	60	1	0	1	8	0	2	4	0	1	0	0	0	2.7	20000	0	1	1	3	1	1	2	2	2	3	2	10	1	1	1	1	4	40	1	60	1	60
61	1	58	1	0	1	9	0	10	0	10	2	0	0	0	10	20000	0	1	1	3	1	1	2	3	1	3	3	10	1	0	1	1	3	40	1	60	0	40	60
62	1	60	1	0	1	7	0	1	0	0	1	0	0	0	1.2	0	0	1	0	3	1	1	2	2	2	2	2	9	1	0	0	1	2	20	1	30	0	20	30
63	1	47	1	0	1	7	0	14	7	12	2	0	0	0	14.6	14148	0	1	0	3	1	2	2	3	2	3	2	11	1	1	1	1	4	60	0	30	1	30	60
64	1	50	1	0	2	6	0	3	6	0	0	0	0	1	3.31	14148	0	1	0	3	1	1	2	2	1	3	2	9	1	1	1	1	4	20	0	10	1	10	20
65	1	56	1	0	1	6	0	15	0	25	1	0	0	20	16.2	0	0	1	0	3	1	1	2	3	1	3	2	9	1	1	1	1	4	60	0	30	1	30	60
66	1	60	1	0	1	6	0	2	0	0	1	0	0	4	1.94	10000	0	1	1	3	1	1	3	3	2	3	2	11	1	1	1	1	4	60	0	30	1	30	60
67	1	58	1	0	1	7	0	15	0	25	1	0	0	10	16.1	14148	0	1	0	3	1	1	3	3	1	2	2	9	1	0	1	1	3	80	0	40	0	0	40
68	1	40	1	0	1	6	0	4	0	0	2	0	0	1	3.81	9000	0	1	0	3	1	1	3	3	2	3	2	11	1	0	1	1	3	80	0	40	0	0	40
69	1	60	1	0	1	6	0	12	0	5	2	0	0	5	10.45	0	0	1	0	3	1	1	3	3	1	3	3	11	1	0	1	1	3	60	1	90	0	60	90
70	1	35	1	0	2	3	0	2	0	0	1	0	0	0	1.9	15000	0	1	1	3	1	1	3	3	1	3	1	9	1	1	1	1	4	20	1	30	1	30
71	1	40	1	0	1	7	0	20	0	18	2	0	0	0	18.6	0	0	1	0	3	1	1	2	2	2	2	2	9	1	1	1	1	4	40	1	60	1	60
72	1	63	1	0	1	7	0	4	0	0	0	0	0	0	2.8	0	0	1	0	3	1	1	2	2	2	2	2	9	1	0	0	1	2	20	1	30	1	30
73	1	50	1	0	1	6	0	3	0	0	0	0	0	0	2.1	15000	0	1	1	3	1	2	3	3	2	2	1	10	1	1	0	1	3	40	1	60	0	40	60
74	1	48	1	0	1	7	0	10	0	0	2	0	0	0	8	10000	0	1	1	3	1	1	3	3	3	2	2	11	1	1	1	1	4	40	1	60	1	60
75	1	50	1	0	1	6	0	1	0	0	1	0	0	0	1.2	12000	0	1	1	3	1	1	2	2	1	3	3	10	1	0	1	1	3	60	0	30	1	30	60
76	1	53	1	0	1	8	0	10	0	15	1	0	0	0	10.5	15000	0	1	1	3	1	1	3	2	2	2	2	10	1	1	1	1	4	40	1	60	0	40	60
77	1	40	1	0	1	2	0	4	0	0	1	0	0	0	3.3	15000	0	1	1	3	1	1	1	1	1	2	1	6	1	1	1	1	4	80	0	40	1	40	80
78	1	52	1	0	1	8	0	6	4	0	1	0	0	0	5.5	13000	0	1	1	3	1	1	3	3	1	3	1	9	1	1	1	1	4	40	1	60	0	40	60
79	1	48	1	0	1	4	0	4	2	0	1	0	0	0	3.7	0	0	1	0	3	1	1	3	3	1	3	2	10	1	1	1	1	4	40	0	20	1	20	40
80	1	43	1	0	1	7	0	6	5	0	1	0	0	0	5.7	14148	0	1	1	3	1	2	3	3	1	3	2	11	1	0	0	1	2	20	1	30	1	30
81	1	39	1	0	2	7	0	8	5	0	2	0	0	0	7.6	0	0	1	0	3	1	2	2	3	1	3	1	9	1	1	1	1	4	80		40	1
82	1	54	1	0	2	6	0	15	0	30	3	0	0	0	18	14148	0	1	0	3	1	2	3	3	1	3	1	10	1	1	1	1	4	80	0	40	0	0	40
83	1	50	1	0	1	6	0	10	0	7	1	0	0	0	8.9	0	0	1	0	3	1	2	2	3	1	3	1	9	1	1	1	1	4	80	0	40	0	0	40
84	1	27	1	0	1	2	0	1	0	0	0	0	0	2	0.72	0	0	1	0	3	1	1	3	3	2	3	2	11	1	1	1	1	4	20	0	10	1	10	20
85	1	25	1	0	2	2	0	8	0	6	0	0	0	5	6.85	0	0	2	0	3	1	1	3	3	2	3	2	11	1	0	0	1	2	60	1	90	0	60	90
86	1	42	1	0	2	7	0	8	0	12	3	0	0	20	9.7	13000	0	2	1	3	1	1	3	3	1	3	2	10	1	1	1	1	4	80	1	120	0	80	120
87	1	38	1	0	2	5	0	4	0	2	0	0	0	0	3.2	0	0	1	0	3	1	1	3	3	2	3	2	11	1	1	1	1	4	60	1	90	0	60	90
88	1	60	1	0	1	6	0	8	4	0	2	0	0	3	7.43	9000	0	2	1	3	1	1	3	3	1	3	2	10	1	1	1	1	4	40	1	60	1	60
89	1	55	1	0	1	8	0	15	0	10	2	0	0	0	13.5	18000	0	2	1	3	1	1	3	3	2	3	2	11	1	1	1	1	4	40	1	60	1	60
90	1	35	1	0	1	3	0	4	0	0	0	0	0	5	2.85	0	0	1	0	3	1	1	3	3	2	3	2	11	1	1	1	1	4	60	0	30	1	30	60
91	1	53	1	0	1	10	0	10	0	0	3	0	0	0	8.5	0	0	1	0	3	1	2	3	3	2	3	3	13	1	0	1	1	3	20	1	30	1	30
92	1	55	1	0	1	8	0	5	0	2	0	0	0	10	4	0	0	1	0	3	1	1	3	3	1	3	1	9	1	0	0	1	2	80		40	1
93	1	45	1	0	1	5	0	6	0	0	1	0	0	0	4.7	0	0	1	0	3	1	1	3	3	1	3	2	10	1	1	1	1	4	40	1	60	0	40	60
94	1	55	1	0	1	5	0	1	0	8	1	0	0	1	2.81	0	0	1	0	3	1	1	3	3	1	3	2	10	1	1	1	1	4	60	0	30	1	30	60
95	1	70	1	0	1	5	0	4	0	0	0	0	0	2	2.82	0	0	1	0	3	1	1	2	3	1	3	2	9	1	1	1	1	4	20	1	30	0	20	30
96	1	49	1	0	1	9	0	8	3	7	1	0	0	1	8.11	0	0	1	0	3	1	1	2	3	1	3	2	9	1	1	1	1	4	20	1	30	0	20	30
97	1	52	1	0	2	7	0	8	0	15	2	0	0	0	9.6	0	0	1	0	3	1	2	2	3	1	3	1	9	1	1	0	1	3	20	0	10	1	10	20
98	1	50	2	0	2	6	0	7	6	0	2	1	0	3	7.93	26150	0	2	0	3	1	1	3	3	3	1	1	9	1	1	1	1	4	20	1	30	0	20	30
99	1	50	2	0	1	7	0	6	4	0	3	1	0	0	7.3	0	0	1	0	3	1	1	3	3	1	1	1	7	1	1	1	1	4	60	0	30	1	30	60
100	1	27	2	0	1	4	0	4	0	0	0	2	0	0	4.4	0	0	2	1	3	1	1	3	3	1	3	1	9	1	0	1	1	3	40	0	20	0	0	20
101	1	55	2	0	1	11	0	6	5	0	2	0	1	4	6.94	0	0	2	0	3	1	3	3	3	1	3	1	11	1	0	0	1	2	60	1	90	1	90
102	1	60	2	0	1	6	0	6	10	4	0	1	1	0	8.5	0	0	2	0	3	1	1	3	3	1	3	1	9	1	1	1	1	4	20	0	10	1	10	20
103	1	54	2	0	1	4	0	5	8	2	3	1	1	0	8.5	0	0	2	0	3	1	1	3	3	1	3	1	9	1	1	1	1	4	40	0	20	0	0	20
104	1	45	2	0	2	6	0	5	3	0	1	0	0	3	4.63	0	0	2	0	3	1	1	3	3	1	3	1	9	1	1	1	1	4	20	0	10	1	10	20
105	1	57	2	0	2	6	0	4	1	0	2	0	0	4	4.04	0	0	2	0	3	1	1	3	3	1	3	1	9	1	0	0	1	2	60	0	30	0	0	30
106	1	47	2	0	2	5	0	6	3	0	1	0	0	3	5.33	0	0	1	0	3	1	2	2	3	1	3	3	11	1	0	0	0	1	20	1	30	1	30
107	1	52	2	0	1	6	0	5	10	0	2	1	0	0	7.3	0	0	1	0	3	1	1	3	3	2	2	3	11	1	0	0	1	2	80	0	40	1	40	80
108	1	35	2	0	2	3	0	3	2	0	1	0	0	3	3.03	0	0	2	0	3	1	1	1	2	1	2	1	6	1	1	0	1	3	20	0	10	0	0	10
109	1	55	2	0	2	9	0	6	4	0	1	0	0	10	5.6	0	0	2	0	2	1	2	1	3	1	3	1	8	1	1	0	1	3	40	0	20	0	0	20
110	1	40	2	0	1	6	0	6	4	5	2	0	0	10	7.1	0	0	1	0	3	1	1	1	3	1	3	3	9	1	0	0	1	2	20	1	30	0	20	30
111	1	39	2	0	2	3	0	5	10	0	1	0	1	8	6.78	15000	0	2	1	3	1	2	2	3	1	3	2	10	1	0	0	1	2	40	0	20	0	0	20
112	1	55	2	0	1	5	0	4	0	0	2	0	0	5	3.85	0	0	2	1	2	1	2	1	3	2	3	3	11	1	1	1	1	4	40	0	20	0	0	20
113	1	35	2	0	2	3	0	4	2	0	0	0	0	3	3.23	0	0	1	0	3	1	2	1	3	2	3	3	11	1	0	0	1	2	40	0	20	0	0	20
114	1	55	2	0	2	6	0	8	9	0	1	0	0	0	7.9	15000	0	2	1	2	1	2	3	3	1	3	1	10	1	0	1	1	3	20		10	1
115	1	40	2	0	1	3	0	4	3	0	1	0	0	5	3.95	0	0	2	0	3	1	1	3	3	1	3	3	11	1	0	0	0	1	40	0	20	1	20	40
116	1	60	2	0	1	8	0	10	15	0	0	1	0	8	10.88	0	0	1	0	2	1	2	2	3	1	3	1	9	1	1	0	0	2	80	0	40	0	0	40
117	1	45	2	0	1	6	0	6	4	0	2	0	0	3	6.03	0	0	2	0	2	1	2	3	3	1	3	3	12	1	0	0	1	2	20	1	30	0	20	30
118	1	53	2	0	1	6	0	8	15	0	2	0	1	0	10.3	0	0	1	0	3	1	2	3	3	1	3	2	11	1	0	0	1	2	80	0	40	0	0	40
119	1	47	2	0	2	5	0	6	7	0	2	0	0	5	6.65	0	0	2	0	2	1	1	3	3	1	3	2	10	1	1	1	1	4	80	0	40	0	0	40
120	0	34	2	0	1	4	0	5	8	0	1	0	0	4	5.64	0	0	1	0	2	1	1	2	3	1	3	2	9	1	1	0	1	3	40	0	20	1	20	40
121	0	35	2	0	1	4	0	8	6	0	2	1	0	5	8.65	12000	0	2	1	3	1	2	3	3	1	3	1	10	1	0	0	1	2	60	0	30	0	0	30
122	1	47	2	0	1	4	0	2	4	0	0	0	0	4	2.24	3200	0	3	0	3	0	2	3	2	1	2	1	9	1	0	1	0	2	40	1	60	0	40	60
123	1	48	2	0	1	5	0	6	12	6	1	0	1	0	9	0	0	1	0	2	1	1	3	3	1	3	1	9	1	1	0	1	3	40	0	20	1	20	40
124	1	45	2	0	1	6	0	6	7	0	3	0	0	5	7.15	20000	0	1	1	2	1	1	2	2	3	3	1	10	1	1	1	1	4	80	1	120	0	80	120
125	1	27	2	0	1	6	0	2	4	0	0	0	0	2	2.22	0	0	1	0	3	1	1	3	1	1	2	2	9	1	1	1	1	4	20	1	30	1	30
126	1	35	2	0	1	3	0	3	0	0	1	0	0	4	2.64	0	0	1	0	2	1	1	3	3	1	3	1	9	1	1	0	1	3	40	1	60	1	60
127	1	45	2	0	1	5	0	7	5	0	1	0	0	6	6.46	0	0	1	0	2	1	1	2	3	1	2	2	8	1	1	1	1	4	60	0	30	0	0	30
128	1	62	2	0	1	8	0	7	8	0	0	1	0	8	7.38	14148	25000	1	0	3	1	2	3	3	1	3	2	11	1	0	1	1	3	40	0	20	1	20	40
129	1	34	2	0	1	4	0	6	3	0	1	0	0	0	5.3	0	0	2	1	3	0	1	3	3	1	3	2	10	1	1	0	1	3	20	1	30	0	20	30
130	1	50	2	0	1	5	0	5	5	0	2	0	1	0	6.2	0	0	1	0	3	1	2	3	2	1	3	2	11	1	1	1	1	4	60	1	90	1	90
131	1	48	2	0	2	6	0	6	2	2	2	1	0	0	6.8	3300	0	2	1	3	1	2	3	3	1	3	2	11	1	1	1	1	4	40	0	20	1	20	40
132	1	61	2	0	2	6	0	7	7	0	2	0	1	0	8	1800	0	2	0	3	1	1	3	3	1	2	1	8	1	1	1	1	4	80	0	40	0	0	40
133	1	60	2	0	1	6	0	6	6	0	5	0	0	4	7.94	10000	0	1	0	3	1	1	3	3	1	3	1	9	1	1	1	1	4	20	0	10	0	0	10
134	1	60	2	0	2	8	0	8	3	0	1	0	0	2	6.72	0	0	1	1	3	1	3	3	3	1	3	1	11	1	1	0	1	3	60	0	30	0	0	30
135	1	65	2	0	1	7	0	3	0	0	2	0	0	0	3.1	25000	0	1	1	3	1	3	3	3	1	2	1	10	1	1	1	1	4	80	0	40	0	0	40
136	1	30	2	0	1	3	0	5	0	6	1	0	0	3	5.23	0	0	2	0	3	1	3	3	3	1	3	2	12	1	1	1	1	4	60	0	30	1	30	60
137	1	42	2	0	1	7	0	3	2	1	1	0	0	0	3.2	0	0	1	0	3	1	1	3	3	1	2	1	8	1	1	1	1	4	80	0	40	0	0	40
138	1	50	2	0	2	6	0	4	0	0	1	0	0	3	3.33	12100	0	1	0	3	1	1	2	3	1	3	1	8	1	1	1	1	4	60	0	30	1	30	60
139	1	55	2	0	2	5	0	5	0	2	2	0	0	0	4.9	9500	0	2	0	3	1	3	2	3	1	3	2	11	1	1	1	1	4	80	0	40	0	0	40
140	1	35	2	0	3	3	0	5	2	0	3	0	0	5	5.45	12000	0	2	1	3	1	1	3	3	1	2	1	8	1	1	1	1	4	40	0	20	1	20	40
141	1	60	2	0	2	7	0	5	0	0	1	0	0	1	4.01	6100	0	2	0	3	1	1	3	3	1	3	1	9	0	0	0	1	1	20	0	10	1	10	20
142	0	60	2	0	1	3	0	10	10	0	1	0	0	2	9.52	0	0	2	0	3	1	3	3	3	1	3	1	11	1	1	0	1	3	60	1	90	1	90
143	1	36	2	0	2	5	0	5	5	0	2	0	0	2	5.52	0	0	1	0	3	1	3	2	3	1	3	1	10	1	1	0	1	3	80	0	40	0	0	40
144	1	30	2	0	2	5	0	6	3	0	1	0	0	4	5.34	10000	0	2	0	3	1	2	3	3	1	3	1	10	0	0	1	1	2	40	0	20	1	20	40
145	1	39	2	0	1	3	0	4	6	0	1	0	0	3	4.53	0	0	1	0	3	1	2	2	3	1	3	1	9	1	1	0	1	3	20	1	30	1	30
146	1	37	2	0	1	4	0	6	16	0	1	0	0	3	7.93	9000	0	2	1	3	1	3	3	3	2	2	3	13	1	0	0	1	2	40	0	20	1	20	40
147	1	47	2	0	1	5	0	7	12	0	1	0	0	8	7.88	18000	0	2	1	3	1	2	3	3	1	3	3	12	1	1	0	1	3	40	0	20	0	0	20
148	1	42	2	0	1	5	0	7	8	0	2	0	0	9	7.59	0	0	1	0	2	1	1	1	2	1	2	1	6	1	0	1	0	2	60	0	30	0	0	30
149	1	37	2	0	3	1	0	8	0	0	0	0	0	0	5.6	13000	5000	3	1	3	1	2	3	2	1	3	3	12	1	1	1	1	4	40	1	60	0	40	60
150	1	40	2	0	1	5	0	4	4	0	2	1	0	9	5.49	11000	0	2	0	3	1	1	1	3	1	3	2	8	1	1	0	1	3	60	0	30	0	0	30
151	1	45	2	0	2	6	0	6	10	0	1	1	0	5	7.55	5000	0	1	0	2	1	1	3	3	1	3	3	11	1	0	0	1	2	80	0	40	0	0	40
152	1	45	2	0	2	7	0	6	2	0	1	0	0	4	5.14	0	0	1	0	3	1	1	3	3	1	3	1	9	1	1	0	1	3	80	0	40	0	0	40
153	1	74	2	0	2	6	0	8	4	0	2	1	0	5	8.25	0	0	2	0	3	1	3	3	3	1	3	3	13	1	1	1	1	4	60	0	30	0	0	30
154	1	42	2	0	1	6	0	4	2	0	1	0	0	0	3.7	0	0	1	0	3	1	2	3	3	1	2	1	9	1	1	1	1	4	40	0	20	0	0	20
155	1	35	2	0	1	3	0	3	4	0	0	0	0	0	2.9	0	0	1	0	3	1	1	3	3	1	3	1	9	1	1	1	1	4	20	0	10	1	10	20
156	1	40	2	0	1	6	0	5	3	0	1	0	0	1	4.61	0	0	1	0	3	1	1	2	3	1	3	1	8	1	1	1	1	4	80	0	40	0	0	40
157	1	50	2	0	1	6	0	7	7	0	2	3	1	5	10.45	0	0	3	0	3	1	3	3	3	1	3	1	11	1	1	1	1	4	20	0	10	1	10	20
158	1	48	2	0	3	6	0	6	10	0	3	1	1	0	9.2	0	0	2	1	3	1	2	2	3	1	1	3	9	0	1	1	1	3	60	0	30	0	0	30
159	1	40	2	0	1	4	0	4	2	0	3	1	0	1	5.51	0	0	1	0	3	1	1	2	3	1	3	1	8	1	1	1	1	4	80	0	40	0	0	40
160	1	30	2	0	1	2	0	2	2	0	0	0	0	3	1.83	15000	0	1	1	3	1	2	2	3	1	3	3	11	1	1	1	1	4	60	0	30	1	30	60
161	1	42	2	0	2	7	0	4	3	0	2	0	0	5	4.45	0	0	1	0	3	1	1	3	3	1	3	3	11	1	1	1	1	4	80	0	40	1	40	80
162	1	37	2	0	1	4	0	4	4	0	1	0	0	0	4.1	0	0	1	0	3	1	3	3	3	1	3	1	11	1	1	1	1	4	20	1	30	0	20	30
163	1	46	2	0	1	6	0	9	14	17	2	1	1	0	15	5700	0	2	1	3	1	2	3	2	1	3	2	11	1	1	1	1	4	20	1	30	1	30
164	1	38	2	0	1	6	0	6	5	2	1	0	0	5	6.15	7000	0	1	0	3	1	1	3	3	1	2	2	9	1	1	1	1	4	80	1	120	1	120
165	1	35	2	0	2	7	0	7	5	0	2	0	0	0	6.9	11000	0	2	0	3	1	1	3	3	1	3	2	10	1	1	1	0	3	40	0	20	1	20	40
166	1	60	2	0	2	3	0	4	5	0	3	0	0	0	5.3	7000	0	1	1	3	1	2	3	3	1	3	3	12	1	1	1	1	4	80	0	40	1	40	80
167	1	54	2	0	2	5	0	8	0	7	5	0	1	0	10.2	0	0	2	0	3	1	1	3	3	1	3	2	10	1	1	1	1	4	40	0	20	1	20	40
168	1	49	2	0	3	7	0	7	4	0	1	2	0	5	7.85	13000	0	2	1	3	1	1	3	3	1	2	1	8	1	1	0	1	3	60	1	90	1	90
169	1	58	2	0	2	5	0	5	5	0	1	1	0	0	5.8	3000	0	1	1	3	1	2	3	3	1	2	2	10	1	1	1	1	4	40	0	20	1	20	40
170	1	37	2	0	1	6	0	5	0	4	1	0	0	7	4.87	0	0	2	0	3	1	1	3	3	1	3	1	9	1	1	1	1	4	80	1	120	1	120
171	1	48	2	0	2	7	0	8	18	0	0	1	2	7	11.47	10000	0	2	1	3	1	2	1	3	1	3	3	10	1	1	1	1	4	20	1	30	1	30
172	1	65	2	0	1	7	0	5	7	0	1	0	0	13	5.53	0	0	1	0	2	1	2	1	3	1	3	1	8	1	0	0	1	2	60	0	30	0	0	30
173	1	45	2	0	2	7	0	6	4	0	1	0	0	6	5.56	0	0	2	0	3	1	2	1	3	1	3	3	10	1	1	1	1	4	20	1	30	1	30
174	1	52	2	0	2	8	0	4	13	0	2	0	0	14	6.54	0	0	1	0	2	1	1	1	3	1	3	1	7	1	0	0	1	2	60	0	30	0	0	30
175	1	38	2	0	1	3	0	5	7	0	1	0	0	0	5.4	0	0	2	0	3	1	2	1	3	1	3	1	8	1	0	0	1	2	80	0	40	0	0	40
176	1	65	2	0	1	4	0	7	7	0	1	2	0	2	8.42	0	0	1	1	3	1	1	3	3	1	3	1	9	1	1	1	1	4	20	1	30	1	30
177	1	58	2	0	2	5	0	7	10	0	5	0	1	4	10.14	0	0	2	0	3	1	1	3	3	1	3	1	9	1	1	1	1	4	80	1	120	1	120
178	1	34	2	0	2	4	0	5	4	0	2	1	0	5	6.15	0	0	1	0	3	1	1	3	3	1	3	1	9	1	0	1	1	3	20	1	30	1	30
179	1	45	2	0	2	8	0	5	3	0	2	0	1	4	5.84	26000	0	2	1	3	1	3	3	3	1	3	3	13	1	0	0	1	2	40	0	20	1	20	40
180	1	45	2	0	1	6	0	5	6	0	0	3	1	9	7.89	0	0	1	1	3	1	2	3	3	1	3	3	12	1	1	1	1	4	20	0	10	1	10	20
181	1	40	2	0	2	4	0	4	3	2	1	0	0	0	4.3	0	0	2	1	3	1	1	3	3	1	3	2	10	1	1	1	1	4	80	0	40	0	0	40
182	1	69	2	0	1	5	0	7	2	1	3	0	1	0	7.7	0	0	1	0	3	1	2	3	3	1	3	1	10	1	1	1	1	4	20	0	10	1	10	20
183	1	40	2	0	1	6	0	8	8	0	4	0	1	0	9.9	0	26000	2	0	3	1	2	3	3	1	3	3	12	1	1	1	1	4	40	0	20	1	20	40
184	1	55	2	0	2	5	0	6	2	4	3	1	0	5	7.75	20000	0	3	0	3	1	2	3	3	1	3	1	10	1	1	1	1	4	60	0	30	0	0	30
185	1	52	2	0	2	6	0	6	4	5	1	0	0	0	6.5	0	0	2	0	3	1	1	3	3	1	3	1	9	1	1	1	1	4	60	0	30	0	0	30
186	1	47	2	0	2	7	0	5	4	0	3	0	0	4	5.84	0	0	1	0	3	1	1	3	3	1	3	2	10	1	1	1	1	4	80	0	40	0	0	40
187	1	30	2	0	1	5	0	6	6	0	1	1	0	0	6.7	9000	0	1	0	3	1	1	3	3	1	3	2	10	1	1	0	1	3	60	0	30	0	0	30
188	1	28	2	0	1	3	0	4	5	0	0	0	0	2	3.82	12000	0	1	0	3	1	1	3	3	1	3	1	9	1	1	1	1	4	60	0	30	0	0	30
189	1	55	2	0	2	5	1	8	4	0	0	0	0	0	6.4	30000	10000	3	1	3	1	2	3	3	1	3	3	12	1	1	1	1	4	60	1	90	1	90
190	1	61	2	0	2	9	0	4	0	0	0	0	0	2	2.82	0	8000	3	1	3	1	2	3	2	2	3	3	13	1	0	0	1	2	80	0	40	1	40	80
191	1	35	2	0	3	2	1	10	0	0	0	0	0	0	7	40000	3000	2	1	3	1	3	3	2	1	3	3	13	1	1	1	1	4	60	1	90	1	90
192	1	44	2	0	2	3	0	8	4	0	1	0	0	2	6.92	0	0	2	0	2	1	2	3	3	1	3	3	12	1	0	1	0	2	20	0	10	1	10	20
194	1	57	2	0	2	4	0	7	5	0	1	0	0	10	6.5	0	0	1	0	3	1	1	2	3	1	3	1	8	1	0	0	1	2	40	0	20	0	0	20
195	1	28	2	0	3	6	1	8	0	0	0	0	0	0	5.6	39000	8500	2	1	3	1	2	3	1	1	3	3	12	1	0	1	1	3	80	0	40	1	40	80
196	1	50	2	0	1	8	0	7	8	2	2	1	1	7	9.47	0	0	2	0	3	1	3	3	3	1	3	1	11	1	1	1	1	4	60	0	30	0	0	30

## Sheet: MO data
ID	sex	age	district	prodsystem	educationstatus	householdsize	mainlivilhood	no.ofcattle	no.ofsheep	no.ofgoat	no.ofdonkey	no.ofhorse	no.ofmule	no.ofchichken	TLU	cattleincome	milkincome	breed	cattleforbusiness	mainvetservice	everusedvaccine	frequencyofFMDOB	impactonMilk	impactondraftpower	impactonmortality	impactonbodycondition	impactontreatmentcost	impactpreceptionscore	vaccineprevent	vaccinedoesotcure	onevaccineonediseasee	vaccineisforlimitedperiod	vaccinekowldgescore	bid1	bid1respose	bid2	bid2response	lowerboun	upperbound
197	1	65	3	1	2	10	0	3	0	0	1	0	0	0	2.6	40000	96000	2	1	3	1	3	3		1	3	1	11	1	0	0	1	2	20	1	30	1	30
198	0	50	3	1	1	7	1	12	0	0	0	0	0	0	8.4	13800	64000	2	1	2	1	2	3		2	1	1	9	1	1	0	0	2	40	1	60	1	60
199	1	50	3	1	3	3	0	2	0	0	0	0	0	0	1.4	8000	0	3	1	3	1	1	3		3	3	3	13	1	1	1	1	4	20	1	30	0	20	30
200	0	39	3	1	2	3	0	6	0	0	0	0	0	0	4.2	10000	69000	2	1	3	1	1	3	1	1	3	1	9	1	0	1	1	3	80	0	40	0	0	40
201	1	60	3	1	1	6	1	7	0	0	0	0	0	0	4.9	12500	0	2	1	3	1	1	3		1	3	2	10	1	0	0	1	2	80	1	120	0	80	120
202	1	41	3	1	3	4	0	6	1	0	0	0	0	2	4.42	32000	10000	2	1	2	1	1	3		1	3	3	11	1	1	1	1	4	40	1	60	0	40	60
203	1	52	3	1	2	5	0	4	0	0	0	0	0	0	2.8	27200	0	1	1	2	1	1	3		1	3	3	11	1	0	0	0	1	40	1	60	0	40	60
204	1	52	3	1	1	4	0	8	0	0	0	0	0	0	5.6	15800	0	2	1	3	1	1	3		1	3	1	9	1	0	0	1	2	20	1	30	1	30
205	1	64	3	1	2	6	1	7	2	0	0	0	0	4	5.34	6000	60000	2	1	3	1	1	3		2	3	1	10	1	0	1	0	2	60	1	90	1	90
206	1	64	3	1	2	10	0	5	3	0	0	0	0	0	4.1	49000	18000	2	1	3	1	1	3		1	3	3	11	1	0	0	0	1	60	1	90	0	60	90
207	1	40	3	1	2	3	1	9	0	0	0	0	0	0	6.3	32600	50000	2	1	3	1	1	3		1	3	2	10	1	1	0	0	2	60	1	90	0	60	90
208	1	55	3	1	1	5	0	5	0	0	0	0	0	0	3.5	20000	36700	2	1	3	1	1	3		1	3	1	9	1	0	1	0	2	40	1	60	0	40	60
209	1	46	3	1	2	3	0	5	0	0	0	0	0	0	3.5	12000	18360	2	1	3	1	1	3		1	3	1	9	1	0	1	1	3	40	1	60	0	40	60
210	1	44	3	1	2	4	0	6	0	0	0	0	0	0	4.2	24000	15000	1	1	3	1	1	3		1	3	1	9	1	0	1	0	2	80	0	40	1	40	80
211	1	43	3	1	2	3	0	3	0	0	0	0	0	0	2.1	12000	0	2	1	3	1	1	3		1	1	3	9	1	0	0	1	2	40	1	60	1	60
212	1	40	3	1	2	3	0	5	3	0	0	0	0	0	4.1	6000	36000	2	1	3	1	1	3		1	3	2	10	1	0	1	1	3	60	1	90	0	60	90
213	1	40	3	1	2	4	0	10	0	0	0	0	0	0	7	50000	67000	2	1	3	1	1	3		1	3	1	9	1	0	0	1	2	60	0	40	1	40	60
214	1	41	3	1	2	4	0	6	0	0	0	0	0	0	4.2	6000	55000	3	1	3	0	1	3		2	3	1	10	1	0	1	1	3	20	1	30	1	30
215	1	36	3	1	2	3	0	3	0	0	0	0	0	0	2.1	7000	50000	2	1	3	1	1	3		1	3	1	9	1	0	1	1	3	40	0	60	0	0	40
216	1	42	3	1	2	5	0	2	0	0	0	0	0	0	1.4	8000	20000	3	1	3	1	1	3		1	3	1	9	1	0	1	1	3	80	0	40	0	0	40
217	1	45	3	1	2	3	1	8	0	0	0	0	0	0	5.6	20000	38400	2	1	2	1	2	3		1	3	1	10	1	1	0	0	2	80	0	40	1	40	80
218	1	19	3	1	2	8	1	5	0	0	0	0	0	0	3.5	4000	43200	2	1	3	0	3	3		1	3	1	11	1	0	0	1	2	20	1	30	0	20	30
219	0	33	3	1	3	2	1	20	0	0	0	0	0	0	14	21000	14400	2	1	3	1	2	2		1	3	1	9	1	0	1	1	3	20	1	30	0	20	30
220	1	27	3	1	3	5	1	35	0	0	0	0	0	0	24.5	42000	160000	2	1	3	0	2	3		1	3	1	10	1	0	0	1	2	20	1	30	0	20	30
221	1	28	3	1	3	2	1	10	0	0	0	0	0	0	7	24000	60000	3	1	3	1	2	3		1	3	1	10	1	0	1	0	2	60	1	90	1	90
222	1	35	3	1	3	3	1	2	0	0	0	0	0	5	1.45	9000	17200	3	1	3	1	2	3		1	3	3	12	1	1	0	1	3	60	0	30	1	30	60
223	1	40	3	1	2	5	0	7	0	0	0	0	0	0	4.9	70000	86000	3	1	3	1	3	3		1	3	1	11	1	1	0	1	3	40	1	60	1	60
224	1	25	3	1	3	8	1	10	0	0	0	0	0	0	7	26000	69120	1	1	1	1	2	3		1	3	1	10	1	1	1	1	4	80	0	40	1	40	80
225	0	42	3	1	3	7	1	8	0	0	0	0	0	0	5.6	25000	20880	2	1	3	1	1	3		1	3	1	9	1	1	0	1	3	20	1	30	0	20	30
226	1	38	3	1	2	5	1	31	0	0	0	0	0	0	21.7	60000	56160	3	1	3	0	1	3		1	3	1	9	1	0	0	0	1	40	1	60	0	40	60
227	1	27	3	1	3	6	1	20	0	0	0	0	0	0	14	36000	120000	2	1	3	1	1	3		1	3	2	10	1	1	0	1	3	40	1	60	1	60
228	1	40	3	1	2	7	1	15	5	0	1	0	0	0	12	30000	100000	2	1	3	1	2	3		1	3	2	11	1	0	1	1	3	80	1	120	0	80	120
229	1	33	3	1	3	4	1	7	0	0	0	0	0	0	4.9	82000	54000	2	1	3	1	1	3		1	3	1	9	1	1	1	0	3	20	1	30	1	30
230	1	38	3	1	2	4	1	8	0	0	0	0	0	0	5.6	50000	20000	1	1	2	1	3	3		1	3	1	11	1	1	0	1	3	60	1	90	0	60	90
231	1	42	3	1	3	7	0	11	1	0	0	0	0	5	7.95	93000	33000	2	1	3	1	1	3		1	3	3	11	1	1	1	1	4	20	1	30	0	20	30
232	1	56	3	1	1	3	0	13	2	0	0	0	0	0	9.5	33000	31000	2	1	3	1	1	3		1	3	3	11	1	0	1	1	3	40	1	60	0	40	60
233	1	39	3	1	3	3	0	8	0	0	0	0	0	0	5.6	0	62000	2	1	3	1	1	3		2	3	1	10	1	0	0	0	1	60	1	90	0	60	90
234	1	67	3	1	1	9	1	16	0	0	0	0	0	0	11.2	60000	57000	2	1	3	1	1	3		1	3	1	9	1	0	0	1	2	80	0	40	1	40	80
235	1	41	3	1	2	4	0	9	3	0	0	0	0	0	6.9	0	30000	3	1	3	1	1	2		1	3	1	8	1	0	0	1	2	20	1	30	1	30
236	1	60	3	1	2	7	0	10	2	0	0	0	0	3	7.43	103000	17000	2	1	3	1	1	3		1	3	3	11	1	1	1	1	4	40	1	60	0	40	60
237	1	60	3	1	2	9	1	2	0	0	0	0	0	2	1.42	15500	79000	2	1	3	1	1	3		1	3	1	9	1	0	1	0	2	60	1	90	0	60	90
238	1	46	3	1	2	6	0	2	2	0	0	0	0	1	1.81	26000	10000	2	1	3	1	1	3		1	3	3	11	1	0	1	1	3	60	1	90	0	60	90
239	1	60	3	1	2	5	1	7	0	0	0	0	0	0	4.9	45000	195600	2	1	3	1	1	1		1	3	1	7	1	0	1	1	3	60	1	90	1	90
240	1	40	3	1	2	5	1	7	0	0	2	0	0	0	5.9	5000	28800	2	1	2	1	2	3		2	1	1	9	1	0	0	1	2	60	1	40	0	40	60
241	1	55	3	1	1	5	1	4	0	0	0	0	0	0	2.8	14148	28800	3	1	3	1	1	3	1	1	3	1	9	0	0	1	0	1	20	1	30	1	30
242	1	42	3	1	2	6	1	8	0	0	0	0	0	0	5.6	34000	105000	2	1	3	1	1	3		1	3	1	9	1	1	1	0	3	40	1	60	0	40	60
243	1	60	3	1	3	5	1	4	0	0	0	0	0	0	2.8	7000	30000	2	1	3	1	2	3		1	3	1	10	1	1	1	1	4	60	0	30	1	30	60
244	1	48	3	1	2	8	1	17	0	0	0	0	0	0	11.9	9000	81000	2	1	3	1	1	3		1	3	2	10	1	0	1	1	3	60	1	90	1	90
245	1	39	3	1	2	7	1	15	4	0	0	0	0	0	11.3	22000	56000	2	1	3	1	1	3		1	3	2	10	1	0	0	0	1	80	0	40	1	40	80
246	1	41	3	1	1	5	0	7	0	0	0	0	0	0	4.9	14148	54000	3	1	2	1	2	3	3	1	3	2	11	1	1	1	1	4	80	1	120	1	120
247	1	50	3	1	3	8	1	4	2	0	0	0	0	0	3.2	8000	34500	2	1	3	1	1	3		1	3	1	9	1	0	0	1	2	80	1	120	0	80	120
248	1	40	3	1	2	5	1	10	0	0	0	0	0	0	7	40000	53500	2	1	3	1	1	3		1	3	1	9	1	1	1	1	4	80	0	40	1	40	80
249	1	52	3	1	2	5	1	8	0	0	0	0	0	0	5.6	3000	17280	2	1	3	1	1	3		1	3	1	9	1	0	0	1	2	60	0	40	1	40	60
250	1	45	3	1	1	7	1	4	0	0	0	0	0	0	2.8	55000	9360	2	1	2	1	1	3		2	2	1	9	1	1	1	0	3	40	1	60	0	40	60
251	1	46	3	1	2	6	1	12	0	0	0	0	0	0	8.4	60000	55000	2	1	3	1	1	3		2	3	1	10	1	0	1	0	2	80	0	40	1	40	80
252	1	40	3	1	1	5	1	3	1	0	1	0	0	0	2.8	8000	0	1	1	3	1	1	3		1	3	2	10	1	1	0	1	3	80	0	40	0	0	40
253	1	42	3	1	3	4	0	7	0	0	0	0	0	0	4.9	30000	40000	2	1	3	1	1	3		1	3	1	9	1	0	1	1	3	60	0	30	1	30	60
254	0	50	3	1	1	6	1	6	0	0	0	0	0	0	4.2	12000	50000	2	1	3	1	1	3		1	3	2	10	1	0	1	1	3	20	1	30	0	20	30
255	1	66	3	1	2	11	1	30	0	0	0	0	0	0	21	110000	57600	2	1	3	1	1	3		3	3	2	12	0	1	0	0	1	20	1	30	0	20	30
256	1	44	3	1	2	5	1	15	0	0	0	0	0	0	10.5	62000	36000	2	1	2	1	1	3		1	3	2	10	1	0	0	1	2	80	0	40	1	40	80
257	0	50	3	1	1	6	1	6	0	0	0	0	0	0	4.2	5000	54000	2	1	3	1	1	3		2	3	2	11	1	0	0	0	1	80	1	120	0	80	120
258	1	64	3	1	2	8	1	11	0	0	0	0	0	0	7.7	25000	40000	2	1	3	1	1	3	1	1	2	1	8	1	0	0	1	2	20	1	30	0	20	30
259	0	52	3	1	1	6	0	11	0	0	0	0	0	0	7.7	15000	30000	2	1	3	1	1	3		1	3	1	9	1	0	1	1	3	20	1	30	1	30
260	1	39	3	1	2	4	0	7	0	0	0	0	0	0	4.9	75000	0	2	1	3	1	1	1		1	3	1	7	1	0	1	1	3	20	1	30	1	30
261	0	47	3	1	2	5	0	10	0	0	0	0	0	0	7	4000	115200	3	1	2	1	1	3		1	3	2	10	1	1	0	1	3	60	0	40	0	0	40
262	1	54	3	1	2	7	1	9	0	0	0	0	0	0	6.3	20000	90000	2	1	3	1	1	2		1	3	1	8	1	0	1	1	3	60	0	30	1	30	60
263	1	46	3	1	1	10	1	17	0	0	0	0	0	0	11.9	70000	56000	2	1	3	1	1	3		1	3	1	9	1	0	0	1	2	60	1	90	1	90
264	1	50	3	1	2	6	1	12	0	0	0	0	0	0	8.4	0	54000	2	1	2	1	1	3		1	1	1	7	1	0	1	1	3	80	1	120	0	80	120
265	1	41	3	1	2	4	0	3	0	0	0	0	0	0	2.1	11000	16000	3	1	3	1	1	3		3	3	2	12	1	0	1	1	3	40	1	60	1	60
266	0	38	3	1	2	5	1	10	0	0	0	0	0	4	7.04	14500	27000	2	1	2	1	1	3	3	3	2	3	12	0	0	0	0	0	40	1	60	0	40	60
267	0	48	3	1	2	5	1	13	0	0	0	0	0	0	9.1	0	60000	2	1	3	1	1	3		1	3	1	9	1	0	1	0	2	40	1	60	1	60
268	1	38	3	1	3	5	0	4	3	0	0	0	0	0	3.4	27000	15200	2	1	3	1	1	3		1	2	3	10	1	0	1	1	3	80	1	120	0	80	120
269	0	46	3	1	2	5	0	6	3	0	0	0	0	0	4.8	100000	5600	2	1	2	1	1	3		3	3	3	13	0	0	0	0	0	20	1	30	0	20	30
270	1	60	3	1	2	7	0	6	0	0	0	0	0	0	4.2	15000	50000	3	1	3	1	1	3		1	3	1	9	1	0	1	0	2	40	0	20	1	20	40
271	1	42	3	1	3	3	1	9	0	0	0	0	0	0	6.3	20000	44000	2	1	3	1	1	3		1	3	2	10	1	0	0	1	2	40	1	60	1	60
272	1	52	3	1	2	10	0	2	0	0	0	0	0	0	1.4	12000	0	3	1	3	0	3	3		3	1	3	13	1	0	0	0	1	80	1	120	0	80	120
273	1	39	3	1	2	3	1	12	0	0	0	0	0	0	8.4	34000	55000	2	1	2	1	1	3		1	3	1	9	1	0	1	0	2	80	0	40	1	40	80
274	1	42	3	1	3	4	1	5	4	0	0	0	0	0	4.3	0	15800	2	1	3	1	1	2	3	1	2	2	8	1	0	0	0	1	20	1	30	0	20	30
275	1	47	3	1	2	5	1	16	0	0	0	0	0	0	11.2	90000	144000	2	1	3	1	1	3		1	1	2	8	1	0	0	1	2	60	0	30	1	30	60
276	1	43	3	1	2	3	0	4	0	0	0	0	0	0	2.8	13000	25500	2	1	3	1	1	3		2	3	1	10	1	0	1	1	3	40	1	60	0	40	60
277	1	35	3	1	3	4	0	2	0	1	0	0	0	3	1.63	60000	0	2	1	3	1	1	3	3	1	3	1	9	1	1	0	1	3	20	1	30	0	20	30
278	1	50	3	1	2	7	1	15	5	0	0	0	0	0	11.5	0	66000	2	1	3	1	1	2		1	3	1	8	1	0	0	0	1	60	1	90	0	60	90
279	1	54	3	1	2	5	1	7	0	0	0	0	0	0	4.9	40000	0	2	1	3	1	1	3		1	3	1	9	1	1	0	1	3	20	1	30	1	30
280	1	49	3	1	2	5	0	7	0	0	0	0	0	0	4.9	36000	60000	2	1	3	1	1	3		1	3	1	9	1	0	1	0	2	60	1	90	0	60	90
281	1	56	3	1	1	6	0	4	1	0	0	0	0	0	3	0	42000	1	1	2	0	1	3		1	3	1	9	1	0	0	1	2	40	0	20	0	0	20
282	0	46	3	1	2	6	0	2	0	0	0	0	0	0	1.4	22000	15000	3	1	3	1	1	3		1	3	1	9	1	0	0	1	2	40	1	60	1	60
283	1	38	3	1	2	6	1	8	0	0	0	0	0	0	5.6	24000	0	2	1	3	1	1	3		1	3	1	9	1	0	0	0	1	60	0	30	0	0	30
284	0	42	3	1	3	6	1	9	0	0	0	0	0	0	6.3	12000	46080	3	1	3	1	2	3		1	3	2	11	1	1	0	1	3	20	1	30	1	30
285	0	33	3	1	3	5	0	6	2	0	0	0	0	0	4.6	92000	12000	2	1	3	1	1	3		1	3	3	11	1	1	1	1	4	60	1	90	0	60	90
286	0	39	3	1	3	4	0	12	0	0	0	0	0	0	8.4	11000	59000	2	1	3	1	3	1		1	3	3	11	1	1	1	1	4	20	1	30	1	30
287	1	49	3	1	2	4	0	10	0	0	0	0	0	0	7	8000	0	2	1	3	1	1	3		1	2	1	8	1	0	0	1	2	60	1	90	1	90
288	1	53	3	1	2	8	1	10	0	0	0	0	0	0	7	20000	15000	2	1	3	1	1	3		1	3	1	9	1	0	0	1	2	20	1	30	1	30
289	1	56	3	1	2	6	0	3	0	0	0	0	0	0	2.1	20000	0	3	1	2	0	1	2		2	2	3	10	1	0	0	1	2	40	1	60	0	40	60
290	1	48	3	1	1	10	1	12	0	0	0	0	0	0	8.4	30000	52000	2	1	2	1	1	3		1	3	2	10	1	0	0	0	1	80	0	40	1	40	80
291	1	46	4	1	1	4	1	3	0	0	0	0	0	0	2.1	33000	61320	3	1	3	1	2	3		2	3	2	12	1	1	0	0	2	20	1	30	1	30
292	1	54	4	1	2	6	1	2	0	0	0	0	0	0	1.4	0	0	3	1	3	1	1	3		2	3	1	10	1	1	0	1	3	40	1	60	1	60
293	1	43	4	1	3	5	0	2	0	0	0	0	0	0	1.4	0	0	1	1	3	1	2	3		2	3	3	13	1	1	0	1	3	80	1	120	1	120
294	1	33	4	1	1	3	1	15	0	0	0	0	0	0	10.5	100000	0	2	1	3	0	2	3	1	3	3	1	12	1	0	1	1	3	20	1	30	1	30
295	1	45	4	1	2	6	0	2	0	0	0	0	0	0	1.4	0	0	3	1	3	1	3	3		2	3	3	14	1	1	0	1	3	40	0	20	0	0	20
296	1	50	4	1	1	6	1	4	0	0	0	0	0	0	2.8	0	91980	3	1	3	1	1	3		3	3	1	11	1	1	1	1	4	80	0	40	1	40	80
297	1	40	4	1	2	6	1	6	0	0	0	0	0	0	4.2	12000	39420	2	1	3	1	2	3		2	3	2	12	1	1	0	1	3	60	0	30	1	30	60
298	1	30	4	1	2	3	0	2	1	0	0	0	0	1	1.61	8000	0	2	1	3	0	1	3		2	3	2	11	1	0	0	1	2	80	1	120	1	120
299	1	45	4	1	2	9	1	8	0	0	0	0	0	2	5.62	0	94900	3	1	3	1	1	3		2	3	2	11	1	0	1	1	3	60	1	90	0	60	90
300	1	38	4	1	2	6	0	6	0	0	0	0	1	6	4.96	13000	0	2	1	3	1	2	3		2	3	2	12	1	1	1	1	4	40	1	60	0	40	60
301	1	34	4	1	1	4	1	4	0	0	0	0	0	2	2.82	25000	0	1	1	3	1	2	3		2	3	2	12	1	0	1	1	3	80	1	120	1	120
302	1	60	4	1	1	7	1	5	0	0	1	0	0	0	4	12000	0	2	1	3	1	2	3		1	3	1	10	1	1	0	1	3	20	1	30	1	30
303	1	45	4	1	2	6	1	6	0	0	2	0	0	0	5.2	3000	19710	1	1	2	1	2	2		2	3	1	10	1	1	1	1	4	40	1	60	1	60
304	1	30	4	1	3	4	0	5	0	0	0	0	0	0	3.5	20000	47450	3	1	3	1	1	3		2	3	2	11	1	1	0	1	3	60	1	90	1	90
305	1	35	4	1	2	6	1	8	1	0	2	0	0	2	6.82	40000	0	2	1	2	1	3	3		3	3	2	14	1	1	1	1	4	80	1	120	0	80	120
306	1	40	4	1	3	6	1	5	0	0	0	0	0	5	3.55	21900	25000	2	1	2	1	3	3		3	2	1	12	1	0	1	1	3	40	1	60	0	40	60
308	1	30	4	1	3	3	1	4	0	0	0	0	0	0	2.8	42000	71540	3	1	3	1	2	3		2	3	2	12	1	1	0	1	3	60	1	90	1	90
309	1	50	4	1	1	10	1	10	0	0	0	0	0	2	7.02	30000	100375	3	1	3	1	2	3		2	3	2	12	1	1	1	1	4	80	1	120	1	120
310	1	27	4	1	3	3	0	2	0	0	0	0	0	2	1.42	0	0	3	1	3	1	1	2		2	3	2	10	1	1	0	0	2	40	1	60	1	60
311	1	55	4	1	2	8	1	12	0	0	0	0	0	3	8.43	50000	137970	3	1	3	1	1	3		2	3	2	11	1	1	1	0	3	60	1	90	1	90
312	1	35	4	1	2	5	1	13	0	0	0	0	0	0	9.1	0	127750	3	1	3	1	2	3		2	3	1	11	1	1	0	0	2	20	1	30	1	30
313	1	32	4	1	2	6	1	16	0	0	0	0	1	0	11.9	150000	408800	3	1	3	1	1	3		1	3	2	10	1	1	0	1	3	80	0	40	1	40	80
314	1	45	4	1	2	8	1	6	0	0	0	0	0	1	4.21	14000	51100	3	1	3	0	2	3		2	3	2	12	1	1	1	1	4	40	1	60	1	60
315	1	45	4	1	1	6	1	5	0	0	0	0	0	1	3.51	5000	15530	2	1	3	1	3	3		2	3	2	13	1	1	0	1	3	20	1	30	1	30
316	1	60	4	1	1	6	1	8	2	0	0	0	1	3	6.73	8000	89060	2	1	2	1	3	3	3	3	3	3	15	1	1	1	0	3	60	1	90	1	90
317	1	45	4	1	1	6	1	14	0	0	1	0	1	2	11.02	25000	45990	2	1	3	1	3	3		2	3	3	14	1	1	1	1	4	20	1	30	1	30
318	1	35	4	1	2	4	0	2	0	0	0	0	0	0	1.4	5000	19710	2	1	3	0	1	3		2	3	2	11	1	1	0	1	3	80	1	120	1	120
319	0	45	4	1	2	9	1	6	0	0	0	0	0	0	4.2	16000	54400	2	1	3	0	2	3		3	3	3	14	1	1	0	1	3	60	1	90	1	90
320	1	35	4	1	2	5	1	3	0	0	0	0	1	0	2.8	50000	51100	3	1	3	1	2	3		2	3	2	12	1	1	0	1	3	60	1	90	1	90
321	1	27	4	1	2	3	0	3	2	0	0	0	0	0	2.5	0	0	1	1	3	1	2	3		2	3	1	11	1	1	0	0	2	80	0	40	0	0	40
322	1	50	4	1	2	6	1	9	4	0	0	0	0	3	7.13	8500	73000	2	1	3	1	2	3		3	3	2	13	1	1	1	0	3	40	1	60	1	60
323	1	27	4	1	2	3	1	4	4	4	0	0	0	0	4.4	9000	13140	2	1	2	1	1	2		3	3	2	11	1	0	0	0	1	20	1	30	0	20	30
324	1	45	4	1	2	5	1	10	0	0	0	0	1	5	7.75	50000	51100	3	1	3	1	2	3		2	2	1	10	1	1	1	1	4	60	1	90	1	90
325	1	33	4	1	2	3	0	3	0	0	0	0	0	4	2.14	25000	78840	3	1	3	1	2	2		2	3	2	11	1	1	0	0	2	40	1	60	1	60
326	1	32	4	1	2	4	1	10	11	0	0	0	1	0	9.9	13000	51100	2	1	2	1	2	3		2	3	2	12	1	1	0	0	2	80	1	120	1	120
327	1	44	4	1	1	7	1	4	0	0	0	0	0	0	2.8	20000	32850	2	1	3	1	3	3		2	3	2	13	1	1	1	1	4	20	1	30	0	20	30
328	1	20	4	1	3	3	1	4	0	0	0	0	0	0	2.8	40000	142350	3	1	3	0	2	3		2	3	3	13	1	1	1	1	4	80	1	120	1	120
329	1	30	4	1	2	3	1	18	0	0	0	0	0	3	12.63	80000	113880	2	1	3	1	2	3		2	3	3	13	1	1	1	1	4	40	1	60	1	60
330	1	48	4	1	3	5	0	10	0	0	0	0	1	0	7.7	20200	86870	2	1	3	1	1	3		3	3	1	11	1	1	1	0	3	60	1	90	0	60	90
331	1	32	4	1	2	3	1	6	0	0	0	0	0	0	4.2	45220	45990	3	1	3	1	1	3		2	2	1	9	1	0	0	1	2	40	1	60	1	60
332	1	38	4	1	2	4	1	4	0	0	0	0	1	0	3.5	0	38325	3	1	3	1	2	3		3	3	2	13	1	0	1	0	2	20	1	30	1	30
333	1	48	4	1	2	6	0	10	0	2	0	0	0	0	7.4	70000	76650	3	1	3	1	2	3		3	3	1	12	1	1	1	1	4	60	1	90	1	90
334	1	50	4	1	2	7	1	16	0	0	0	0	0	0	11.2	51000	268275	3	1	3	1	3	3		2	3	2	13	1	1	1	1	4	80	1	120	1	120
335	1	52	4	1	2	7	1	12	0	0	0	0	0	0	8.4	100200	390915	3	1	3	1	2	3		2	3	1	11	1	1	1	1	4	40	1	60	1	60
336	1	40	4	1	2	3	0	2	0	0	0	0	0	0	1.4	0	58400	3	1	3	1	2	3		3	3	2	13	1	1	1	1	4	20	1	30	1	30
337	1	50	4	1	2	7	1	8	0	0	0	0	0	7	5.67	0	39420	2	1	2	1	2	2	2	3	3	2	12	0	0	1	1	2	60	0	30	0	0	30
338	1	45	4	1	2	6	0	2	0	0	0	0	0	0	1.4	0	0	1	1	2	0	2	3	3	2	3	2	12	1	1	0	1	3	80	0	40	1	40	80
339	0	60	4	1	1	3	1	5	0	0	0	0	0	3	3.53	14000	0	3	1	2	0	2	3		2	3	2	12	1	0	0	1	2	20	1	30	1	30
340	1	30	4	1	2	4	0	2	0	0	0	0	0	7	1.47	0	0	1	1	2	0	2	3	2	3	3	2	13	1	1	0	1	3	20	1	30	1	30
341	1	45	4	1	2	6	1	4	0	0	0	0	0	0	2.8	0	0	1	1	2	0	1	3		2	3	2	11	1	1	0	0	2	80	0	40	0	0	40
342	1	50	4	1	1	6	1	3	0	0	0	0	0	5	2.15	12000	0	3	1	2	0	2	3	2	2	3	2	12	1	1	0	0	2	60	0	30	1	30	60
343	1	50	4	1	1	6	1	2	0	0	0	0	1	4	2.14	0	0	2	1	2	0	3	3		3	3	2	14	1	1	1	0	3	40	1	60	1	60
344	1	38	4	1	2	4	1	4	0	0	0	0	0	0	2.8	0	58000	2	1	2	0	2	3		2	3	1	11	1	1	0	1	3	20	1	30	1	30
345	1	50	4	1	1	5	0	6	0	0	0	0	0	0	4.2	0	0	2	1	3	1	2	3		3	2	1	11	1	0	0	0	1	60	1	90	0	60	90
346	1	35	4	1	1	5	0	8	0	0	0	0	0	0	5.6	0	76650	2	1	3	1	2	3		3	2	2	12	1	1	1	1	4	80	0	40	0	0	40
347	1	40	4	1	2	6	0	10	0	0	0	0	0	0	7	0	45990	2	1	3	1	2	3		2	3	2	12	1	1	0	1	3	80	1	120	0	80	120
348	1	48	4	1	2	6	1	6	6	0	0	0	0	0	5.4	0	183960	3	1	3	0	2	3		2	3	2	12	1	0	1	0	2	60	1	90	0	60	90
349	1	35	4	1	2	4	1	6	0	0	0	0	0	0	4.2	0	131400	3	1	3	1	2	3		2	3	2	12	1	1	1	1	4	60	1	90	1	90
350	1	45	4	1	2	5	1	5	0	0	0	0	0	0	3.5	35000	43800	3	1	3	0	2	3		3	3	2	13	1	1	0	1	3	20	1	30	1	30
351	1	50	4	1	2	4	0	2	0	0	0	0	0	0	1.4	0	0	2	1	3	0	2	2		2	3	2	11	1	1	1	1	4	40	1	60	1	60
352	1	52	4	1	2	4	0	2	0	0	0	0	0	0	1.4	16000	0	3	1	3	0	1	2		2	2	1	8	1	1	0	1	3	80	0	40	0	0	40
353	1	18	4	1	2	2	1	3	0	0	0	0	0	0	2.1	0	0	2	1	3	0	1	3		2	3	1	10	1	1	1	1	4	20	1	30	1	30
354	1	30	4	1	2	3	1	4	0	0	0	0	0	0	2.8	42000	0	2	1	3	1	1	3		2	2	1	9	1	1	0	0	2	40	1	60	0	40	60
355	1	37	4	1	1	5	1	3	0	0	0	0	0	0	2.1	0	262800	3	1	3	1	2	3		3	3	3	14	1	1	1	1	4	80	1	120	1	120
356	1	40	4	1	3	4	1	15	0	0	0	0	0	0	10.5	0	0	2	1	2	0	3	3		3	3	2	14	1	1	0	1	3	60	1	90	1	90
357	1	40	4	1	1	5	1	15	0	0	0	0	0	0	10.5	40000	262800	3	1	3	1	2	3	2	2	3	3	13	1	1	1	1	4	20	1	30	1	30
358	1	35	4	1	1	3	0	3	0	0	0	0	0	0	2.1	0	0	2	1	3	0	1	3		2	3	2	11	1	1	0	1	3	40	0	20	0	0	20
359	1	60	4	1	1	5	1	4	0	0	0	0	0	0	2.8	20000	45990	2	1	3	1	2	3		2	3	1	11	1	1	0	0	2	80	1	120	1	120
360	1	55	4	1	2	8	0	5	1	0	0	0	0	0	3.7	0	45990	3	1	3	0	3	3		2	3	1	12	1	0	0	1	2	20	1	30	1	30
361	1	32	4	1	2	5	1	4	4	0	0	0	0	0	3.6	11000	58400	3	1	3	1	1	3		3	2	2	11	1	1	1	1	4	80	1	120	1	120
362	1	48	4	1	2	8	1	15	0	0	0	0	0	0	10.5	0	98550	2	1	3	0	2	3		2	3	3	13	1	1	1	1	4	80	1	120	0	80	120
363	1	48	4	1	2	5	0	5	0	0	0	0	0	0	3.5	0	61320	2	1	3	0	1	2		3	2	3	11	1	1	0	0	2	60	0	30	0	0	30
364	1	40	4	1	3	4	0	2	0	0	0	0	0	0	1.4	0	0	1	1	3	0	2	3		3	2	2	12	1	1	1	1	4	40	0	60	0	0	40
365	0	45	4	1	1	6	0	5	0	0	0	0	0	0	3.5	0	13140	3	1	3	0	1	3		2	3	1	10	1	1	0	1	3	20	1	30	1	30
366	1	38	4	1	1	5	0	4	0	0	0	0	0	0	2.8	35000	78840	3	1	3	0	1	3		2	3	2	11	1	1	1	1	4	60	1	90	0	60	90
367	1	35	4	1	2	4	0	2	0	0	0	0	0	0	1.4	15000	35040	2	1	3	0	1	2		2	3	2	10	1	0	1	0	2	20	1	30	0	20	30
368	1	40	4	1	2	6	0	7	0	0	0	0	0	0	4.9	18000	0	2	1	3	1	2	3		2	2	1	10	1	1	0	0	2	60	0	30	0	0	30
369	1	55	4	1	1	6	0	6	0	0	0	0	0	0	4.2	0	0	2	1	3	1	2	3		2	3	2	12	1	0	1	0	2	60	0	30	1	30	60
370	1	40	4	1	2	5	0	5	0	0	0	0	0	0	3.5	0	70080	2	1	3	0	2	3		2	3	1	11	1	1	1	1	4	80	0	40	1	40	80
371	1	55	4	1	1	6	1	8	2	0	0	0	0	0	6	0	78840	2	1	3	1	1	2		2	3	3	11	1	1	0	1	3	40	1	60	1	60
372	1	35	4	1	2	4	0	4	0	0	0	0	0	0	2.8	0	39420	2	1	3	0	1	3		2	3	3	12	1	1	1	1	4	80	0	40	1	40	80
373	1	47	4	1	1	5	0	8	0	0	0	0	0	0	5.6	0	78840	2	1	3	1	2	3		2	3	3	13	1	1	1	1	4	60	1	90	1	90
374	1	38	4	1	2	4	0	2	0	0	0	0	0	0	1.4	0	0	1	1	3	1	1	3		2	2	3	11	1	1	1	1	4	20	1	30	1	30
375	1	65	4	1	2	8	1	9	0	0	0	0	0	6	6.36	7600	43800	2	1	3	1	1	3		1	3	1	9	1	1	0	1	3	20	1	30	1	30
376	1	45	4	1	2	7	0	2	0	0	0	0	0	9	1.49	6000	21900	1	1	2	0	2	3		1	3	2	11	1	1	0	1	3	60	1	90	1	90
377	1	69	4	1	2	2	1	2	0	0	0	0	0	0	1.4	15000	22995	3	1	2	0	2	3		2	3	1	11	0	1	1	0	2	80	0	40	0	0	40
378	1	32	4	1	3	2	0	5	0	0	0	0	0	0	3.5	0	22995	3	1	3	1	1	3		2	2	2	10	1	1	1	1	4	40	1	60	1	60
379	1	55	4	1	1	5	0	2	0	0	0	0	0	3	1.43	16000	29200	3	1	2	1	1	3		2	3	2	11	1	1	1	1	4	80	1	120	1	120
380	1	40	4	1	2	6	1	20	3	0	0	0	0	0	14.6	80000	293825	3	1	2	1	3	3		3	3	2	14	1	1	0	0	2	40	1	60	1	60
381	1	67	4	1	1	3	1	5	0	0	0	0	0	0	3.5	0	17520	3	1	2	0	2	3		2	3	2	12	1	1	0	1	3	20	1	30	1	30
382	1	52	4	1	2	5	1	5	0	0	0	0	0	200	5.5	0	27375	3	1	2	1	2	3		2	3	1	11	1	1	1	1	4	20	1	30	1	30
383	1	37	4	1	2	4	0	3	0	0	0	0	0	0	2.1	0	19710	3	1	2	0	3	3		2	3	3	14	1	1	1	1	4	60	1	90	1	90
384	1	22	4	1	1	4	0	4	0	0	0	0	0	10	2.9	40000	0	2	1	2	0	2	3		1	2	1	9	1	1	0	0	2	40	1	60	0	40	60
385	1	45	4	1	2	5	0	4	0	0	0	0	0	0	2.8	0	65700	2	1	3	1	2	3	3	3	3	1	12	1	1	1	1	4	40	1	60	0	40	60
386	1	50	4	1	2	5	1	5	0	0	0	0	0	0	3.5	0	157680	2	1	3	0	2	3		3	3	3	14	1	1	1	1	4	20	1	30	1	30
387	1	40	4	1	2	4	1	3	0	0	0	0	0	0	2.1	0	70080	3	1	3	1	1	3		2	2	1	9	1	1	1	1	4	60	1	90	0	60	90
388	1	45	4	1	2	5	1	6	0	0	0	0	0	0	4.2	0	105120	2	1	3	1	2	3		3	3	2	13	1	1	0	0	2	20	1	30	1	30
